# Supplementary material for: Trophic level and basal resource use of soil animals are hardly affected by local plant associations in abandoned arable land
Source: Ecol Evol. 2020 Jul 7;10(15):8279–88. doi: 10.1002/ece3.6535 (PMC7417231; doi:10.1002/ece3.6535)
Supplement: Supplementary file 1 — Supplementary Material [file ECE3-10-8279-s001.csv]

Group	Taxon	Fallow_age	Art	Site	id	d13C	d15N	d13Cshoots	d13Croots	d15Nshoots	d15Nroots	d13Cbaseline	d15Nbaseline	Trophic_group	Size_group	bodypart	Grouptaxon	D13C	D15N	D13Croots	D13Cshoots	D15Nroots	D15Nshoots
Chilopoda	Geophilus	Old fallow	Medicago sativa	O2	2	-27.484	7.939	-26.82728178	-27.59388376	1.285	0.316	-27.73292268	0.425388889	Predators/omnivores	Macrofauna	Bulk	Chilopoda: Geophilus	0.248922678	7.513611111	0.13903892	0.9056409	-0.109388889	0.859611111
Chilopoda	Geophilus	Old fallow	Medicago sativa	O3	4	-28.524	6.622	-27.20541879	-28.10561806	-0.061	-0.378333333	-28.18318889	-0.229888889	Predators/omnivores	Macrofauna	Bulk	Chilopoda: Geophilus	-0.340811107	6.851888889	0.07757083	0.9777701	-0.148444444	0.168888889
Chilopoda	Geophilus	Old fallow	Bromus sterilis	O1	1	-28.632	6.925	-27.32102543	-29.61816606	0.366333333	-0.170666667	-28.27247587	-0.125555556	Predators/omnivores	Macrofauna	Bulk	Chilopoda: Geophilus	-0.359524131	7.050555556	-1.34569019	0.95145044	-0.045111111	0.491888889
Chilopoda	Geophilus	Old fallow	Bromus sterilis	O2	3	-27.65	8.757	-26.55009237	-28.80392216	1.308	-0.951666667	-27.73292268	0.425388889	Predators/omnivores	Macrofauna	Bulk	Chilopoda: Geophilus	0.082922678	8.331611111	-1.07099948	1.18283031	-1.377055556	0.882611111
Chilopoda	Geophilus	Old fallow	Bromus sterilis	O3	5	-28.279	7.841	-27.58888635	-29.46457914	0.233	-0.849	-28.18318889	-0.229888889	Predators/omnivores	Macrofauna	Bulk	Chilopoda: Geophilus	-0.095811107	8.070888889	-1.28139025	0.59430254	-0.619111111	0.462888889
Chilopoda	Geophilus	Young fallow	Medicago sativa	Y1	1	-26.172	10.924	-28.19090711	-29.46757758	0.511666667	-0.013666667	-28.57726207	0.631055556	Predators/omnivores	Macrofauna	Bulk	Chilopoda: Geophilus	2.405262066	10.29294444	-0.89031551	0.38635496	-0.644722223	-0.119388889
Chilopoda	Geophilus	Young fallow	Medicago sativa	Y1	2	-27.76	8.388	-28.19090711	-29.46757758	0.511666667	-0.013666667	-28.57726207	0.631055556	Predators/omnivores	Macrofauna	Bulk	Chilopoda: Geophilus	0.817262066	7.756944444	-0.89031551	0.38635496	-0.644722223	-0.119388889
Chilopoda	Geophilus	Young fallow	Medicago sativa	Y2	4	-24.522	6.47	-26.32687494	-26.36418889	-0.034333333	-0.491	-27.18876077	-0.435	Predators/omnivores	Macrofauna	Bulk	Chilopoda: Geophilus	2.666760768	6.905	0.82457188	0.86188583	-0.056	0.400666667
Chilopoda	Geophilus	Young fallow	Medicago sativa	Y2	5	-27.41	6.679	-26.32687494	-26.36418889	-0.034333333	-0.491	-27.18876077	-0.435	Predators/omnivores	Macrofauna	Bulk	Chilopoda: Geophilus	-0.221239232	7.114	0.82457188	0.86188583	-0.056	0.400666667
Chilopoda	Geophilus	Young fallow	Medicago sativa	Y2	6	-25.544	7.556	-26.32687494	-26.36418889	-0.034333333	-0.491	-27.18876077	-0.435	Predators/omnivores	Macrofauna	Bulk	Chilopoda: Geophilus	1.644760768	7.991	0.82457188	0.86188583	-0.056	0.400666667
Chilopoda	Geophilus	Young fallow	Taraxacum officinale	Y1	3	-27.967	8.353	-29.51988376	-29.01847743	1.576	-0.282333333	-28.57726207	0.631055556	Predators/omnivores	Macrofauna	Bulk	Chilopoda: Geophilus	0.610262066	7.721944444	-0.44121536	-0.94262169	-0.913388889	0.944944444
Chilopoda	Geophilus	Young fallow	Bromus sterilis	Y2	7	-29.551	6.368	-24.50981837	-29.14507836	-0.018	-1.064666667	-27.18876077	-0.435	Predators/omnivores	Macrofauna	Bulk	Chilopoda: Geophilus	-2.362239232	6.803	-1.95631759	2.6789424	-0.629666667	0.417
Collembola	Lepidocyrtus	Old fallow	Medicago sativa	O3	1	-27.567	4.122	-27.20541879	-28.10561806	-0.061	-0.378333333	-28.18318889	-0.229888889	Decomposers	Mesofauna	Bulk	Collembola: Lepidocyrtus	0.616188893	4.351888889	0.07757083	0.9777701	-0.148444444	0.168888889
Collembola	Lepidocyrtus	Young fallow	Medicago sativa	Y2	2	-25.949	5.301	-26.32687494	-26.36418889	-0.034333333	-0.491	-27.18876077	-0.435	Decomposers	Mesofauna	Bulk	Collembola: Lepidocyrtus	1.239760768	5.736	0.82457188	0.86188583	-0.056	0.400666667
Collembola	Lepidocyrtus	Young fallow	Taraxacum officinale	Y1	1	-27.55	3.875	-29.51988376	-29.01847743	1.576	-0.282333333	-28.57726207	0.631055556	Decomposers	Mesofauna	Bulk	Collembola: Lepidocyrtus	1.027262066	3.243944444	-0.44121536	-0.94262169	-0.913388889	0.944944444
Collembola	Protaphorura	Old fallow	Medicago sativa	O2	2	-27.042	7.015	-26.82728178	-27.59388376	1.285	0.316	-27.73292268	0.425388889	Decomposers	Mesofauna	Bulk	Collembola: Protaphorura	0.690922678	6.589611111	0.13903892	0.9056409	-0.109388889	0.859611111
Collembola	Protaphorura	Old fallow	Taraxacum officinale	O1	1	-27.153	4.886	-28.98949248	-27.9203809	0.344	-0.297	-28.27247587	-0.125555556	Decomposers	Mesofauna	Bulk	Collembola: Protaphorura	1.119475869	5.011555556	0.35209497	-0.71701661	-0.171444444	0.469555556
Collembola	Protaphorura	Old fallow	Taraxacum officinale	O2	3	-27.539	6.128	-28.9161972	-27.7061588	0.754666667	-0.159666667	-27.73292268	0.425388889	Decomposers	Mesofauna	Bulk	Collembola: Protaphorura	0.193922678	5.702611111	0.02676388	-1.18327452	-0.585055556	0.329277778
Collembola	Protaphorura	Old fallow	Taraxacum officinale	O2	4	-26.937	6.514	-28.9161972	-27.7061588	0.754666667	-0.159666667	-27.73292268	0.425388889	Decomposers	Mesofauna	Bulk	Collembola: Protaphorura	0.795922678	6.088611111	0.02676388	-1.18327452	-0.585055556	0.329277778
Collembola	Protaphorura	Old fallow	Bromus sterilis	O2	5	-27.008	6.707	-26.55009237	-28.80392216	1.308	-0.951666667	-27.73292268	0.425388889	Decomposers	Mesofauna	Bulk	Collembola: Protaphorura	0.724922678	6.281611111	-1.07099948	1.18283031	-1.377055556	0.882611111
Collembola	Protaphorura	Old fallow	Bromus sterilis	O2	6	-27.341	5.702	-26.55009237	-28.80392216	1.308	-0.951666667	-27.73292268	0.425388889	Decomposers	Mesofauna	Bulk	Collembola: Protaphorura	0.391922678	5.276611111	-1.07099948	1.18283031	-1.377055556	0.882611111
Collembola	Protaphorura	Old fallow	Bromus sterilis	O2	7	-27.646	8.001	-26.55009237	-28.80392216	1.308	-0.951666667	-27.73292268	0.425388889	Decomposers	Mesofauna	Bulk	Collembola: Protaphorura	0.086922678	7.575611111	-1.07099948	1.18283031	-1.377055556	0.882611111
Collembola	Protaphorura	Young fallow	Medicago sativa	Y1	1	-27.19	6.639	-28.19090711	-29.46757758	0.511666667	-0.013666667	-28.57726207	0.631055556	Decomposers	Mesofauna	Bulk	Collembola: Protaphorura	1.387262066	6.007944444	-0.89031551	0.38635496	-0.644722223	-0.119388889
Collembola	Protaphorura	Young fallow	Taraxacum officinale	Y1	2	-27.308	6.704	-29.51988376	-29.01847743	1.576	-0.282333333	-28.57726207	0.631055556	Decomposers	Mesofauna	Bulk	Collembola: Protaphorura	1.269262066	6.072944444	-0.44121536	-0.94262169	-0.913388889	0.944944444
Collembola	Protaphorura	Young fallow	Bromus sterilis	Y1	3	-28.438	7.716	-27.19009341	-28.07663311	1.998	-0.003333333	-28.57726207	0.631055556	Decomposers	Mesofauna	Bulk	Collembola: Protaphorura	0.139262066	7.084944444	0.50062896	1.38716866	-0.634388889	1.366944444
Diplopoda	Julidae	Old fallow	Medicago sativa	O1	1	-27.252	1.668	-27.33035392	-28.45543643	-0.087666667	-0.908333333	-28.27247587	-0.125555556	Decomposers	Macrofauna	Bulk	Diplopoda: Julidae	1.020475869	1.793555556	-0.18296056	0.94212195	-0.782777777	0.037888889
Diplopoda	Julidae	Old fallow	Medicago sativa	O1	2	-27.828	3.184	-27.33035392	-28.45543643	-0.087666667	-0.908333333	-28.27247587	-0.125555556	Decomposers	Macrofauna	Bulk	Diplopoda: Julidae	0.444475869	3.309555556	-0.18296056	0.94212195	-0.782777777	0.037888889
Diplopoda	Julidae	Old fallow	Medicago sativa	O3	6	-27.238	3.201	-27.20541879	-28.10561806	-0.061	-0.378333333	-28.18318889	-0.229888889	Decomposers	Macrofauna	Bulk	Diplopoda: Julidae	0.945188893	3.430888889	0.07757083	0.9777701	-0.148444444	0.168888889
Diplopoda	Julidae	Old fallow	Medicago sativa	O3	7	-27.84	2.988	-27.20541879	-28.10561806	-0.061	-0.378333333	-28.18318889	-0.229888889	Decomposers	Macrofauna	Bulk	Diplopoda: Julidae	0.343188893	3.217888889	0.07757083	0.9777701	-0.148444444	0.168888889
Diplopoda	Julidae	Old fallow	Medicago sativa	O3	8	-28.118	2.738	-27.20541879	-28.10561806	-0.061	-0.378333333	-28.18318889	-0.229888889	Decomposers	Macrofauna	Bulk	Diplopoda: Julidae	0.065188893	2.967888889	0.07757083	0.9777701	-0.148444444	0.168888889
Diplopoda	Julidae	Old fallow	Taraxacum officinale	O1	3	-27.088	2.12	-28.98949248	-27.9203809	0.344	-0.297	-28.27247587	-0.125555556	Decomposers	Macrofauna	Bulk	Diplopoda: Julidae	1.184475869	2.245555556	0.35209497	-0.71701661	-0.171444444	0.469555556
Diplopoda	Julidae	Old fallow	Taraxacum officinale	O1	4	-27.653	2.994	-28.98949248	-27.9203809	0.344	-0.297	-28.27247587	-0.125555556	Decomposers	Macrofauna	Bulk	Diplopoda: Julidae	0.619475869	3.119555556	0.35209497	-0.71701661	-0.171444444	0.469555556
Diplopoda	Julidae	Old fallow	Taraxacum officinale	O3	9	-29.13	2.526	-28.73828957	-27.99634146	0.073	-0.397	-28.18318889	-0.229888889	Decomposers	Macrofauna	Bulk	Diplopoda: Julidae	-0.946811107	2.755888889	0.18684743	-0.55510068	-0.167111111	0.302888889
Diplopoda	Julidae	Old fallow	Taraxacum officinale	O3	10	-27.27	1.522	-28.73828957	-27.99634146	0.073	-0.397	-28.18318889	-0.229888889	Decomposers	Macrofauna	Bulk	Diplopoda: Julidae	0.913188893	1.751888889	0.18684743	-0.55510068	-0.167111111	0.302888889
Diplopoda	Julidae	Old fallow	Taraxacum officinale	O3	11	-25.797	2.706	-28.73828957	-27.99634146	0.073	-0.397	-28.18318889	-0.229888889	Decomposers	Macrofauna	Bulk	Diplopoda: Julidae	2.386188893	2.935888889	0.18684743	-0.55510068	-0.167111111	0.302888889
Diplopoda	Julidae	Old fallow	Bromus sterilis	O1	5	-26.924	1.632	-27.32102543	-29.61816606	0.366333333	-0.170666667	-28.27247587	-0.125555556	Decomposers	Macrofauna	Bulk	Diplopoda: Julidae	1.348475869	1.757555556	-1.34569019	0.95145044	-0.045111111	0.491888889
Diplopoda	Julidae	Old fallow	Bromus sterilis	O3	12	-27.627	2.143	-27.58888635	-29.46457914	0.233	-0.849	-28.18318889	-0.229888889	Decomposers	Macrofauna	Bulk	Diplopoda: Julidae	0.556188893	2.372888889	-1.28139025	0.59430254	-0.619111111	0.462888889
Diplopoda	Julidae	Old fallow	Bromus sterilis	O3	13	-25.78	1.062	-27.58888635	-29.46457914	0.233	-0.849	-28.18318889	-0.229888889	Decomposers	Macrofauna	Bulk	Diplopoda: Julidae	2.403188893	1.291888889	-1.28139025	0.59430254	-0.619111111	0.462888889
Diplopoda	Julidae	Old fallow	Bromus sterilis	O3	14	-27.705	2.847	-27.58888635	-29.46457914	0.233	-0.849	-28.18318889	-0.229888889	Decomposers	Macrofauna	Bulk	Diplopoda: Julidae	0.478188893	3.076888889	-1.28139025	0.59430254	-0.619111111	0.462888889
Diplopoda	Julidae	Young fallow	Medicago sativa	Y2	5	-26.135	2.263	-26.32687494	-26.36418889	-0.034333333	-0.491	-27.18876077	-0.435	Decomposers	Macrofauna	Bulk	Diplopoda: Julidae	1.053760768	2.698	0.82457188	0.86188583	-0.056	0.400666667
Diplopoda	Julidae	Young fallow	Medicago sativa	Y3	9	-26.807	2.039	-27.31769383	-27.21241516	-0.374333333	-1.027666667	-27.86524287	-1.300722222	Decomposers	Macrofauna	Bulk	Diplopoda: Julidae	1.058242866	3.339722222	0.65282771	0.54754904	0.273055555	0.926388889
Diplopoda	Julidae	Young fallow	Taraxacum officinale	Y1	1	-27.313	3.783	-29.51988376	-29.01847743	1.576	-0.282333333	-28.57726207	0.631055556	Decomposers	Macrofauna	Bulk	Diplopoda: Julidae	1.264262066	3.151944444	-0.44121536	-0.94262169	-0.913388889	0.944944444
Diplopoda	Julidae	Young fallow	Taraxacum officinale	Y1	2	-24.765	0.312	-29.51988376	-29.01847743	1.576	-0.282333333	-28.57726207	0.631055556	Decomposers	Macrofauna	Bulk	Diplopoda: Julidae	3.812262066	-0.319055556	-0.44121536	-0.94262169	-0.913388889	0.944944444
Diplopoda	Julidae	Young fallow	Taraxacum officinale	Y1	3	-29.102	2.928	-29.51988376	-29.01847743	1.576	-0.282333333	-28.57726207	0.631055556	Decomposers	Macrofauna	Bulk	Diplopoda: Julidae	-0.524737934	2.296944444	-0.44121536	-0.94262169	-0.913388889	0.944944444
Diplopoda	Julidae	Young fallow	Taraxacum officinale	Y2	6	-26.254	1.498	-28.72296419	-28.06363985	-0.161666667	-0.840333333	-27.18876077	-0.435	Decomposers	Macrofauna	Bulk	Diplopoda: Julidae	0.934760768	1.933	-0.87487908	-1.53420342	-0.405333333	0.273333333
Diplopoda	Julidae	Young fallow	Taraxacum officinale	Y2	7	-23.893	-0.854	-28.72296419	-28.06363985	-0.161666667	-0.840333333	-27.18876077	-0.435	Decomposers	Macrofauna	Bulk	Diplopoda: Julidae	3.295760768	-0.419	-0.87487908	-1.53420342	-0.405333333	0.273333333
Diplopoda	Julidae	Young fallow	Taraxacum officinale	Y3	10	-27.067	5.25	-29.35363674	-28.25054281	-1.172333333	-2.191333333	-27.86524287	-1.300722222	Decomposers	Macrofauna	Bulk	Diplopoda: Julidae	0.798242866	6.550722222	-0.38529994	-1.48839387	-0.890611111	0.128388889
Diplopoda	Julidae	Young fallow	Bromus sterilis	Y1	4	-27.375	4.512	-27.19009341	-28.07663311	1.998	-0.003333333	-28.57726207	0.631055556	Decomposers	Macrofauna	Bulk	Diplopoda: Julidae	1.202262066	3.880944444	0.50062896	1.38716866	-0.634388889	1.366944444
Diplopoda	Julidae	Young fallow	Bromus sterilis	Y2	8	-24.333	2.826	-24.50981837	-29.14507836	-0.018	-1.064666667	-27.18876077	-0.435	Decomposers	Macrofauna	Bulk	Diplopoda: Julidae	2.855760768	3.261	-1.95631759	2.6789424	-0.629666667	0.417
Diplopoda	Julidae	Young fallow	Bromus sterilis	Y3	11	-27.47	4.604	-25.707863	-29.34930565	-1.030666667	-2.008	-27.86524287	-1.300722222	Decomposers	Macrofauna	Bulk	Diplopoda: Julidae	0.395242866	5.904722222	-1.48406278	2.15737987	-0.707277778	0.270055555
Diplopoda	Julidae	Young fallow	Bromus sterilis	Y3	12	-27.357	4.523	-25.707863	-29.34930565	-1.030666667	-2.008	-27.86524287	-1.300722222	Decomposers	Macrofauna	Bulk	Diplopoda: Julidae	0.508242866	5.823722222	-1.48406278	2.15737987	-0.707277778	0.270055555
Formicidae	Lasius	Old fallow	Medicago sativa	O1	1	-27.956	5.283	-27.33035392	-28.45543643	-0.087666667	-0.908333333	-28.27247587	-0.125555556	Predators/omnivores	Macrofauna	Bulk	Formicidae: Lasius	0.316475869	5.408555556	-0.18296056	0.94212195	-0.782777777	0.037888889
Formicidae	Lasius	Old fallow	Medicago sativa	O1	2	-26.354	5.551	-27.33035392	-28.45543643	-0.087666667	-0.908333333	-28.27247587	-0.125555556	Predators/omnivores	Macrofauna	Bulk	Formicidae: Lasius	1.918475869	5.676555556	-0.18296056	0.94212195	-0.782777777	0.037888889
Formicidae	Lasius	Old fallow	Medicago sativa	O1	3	-27.049	NA	-27.33035392	-28.45543643	-0.087666667	-0.908333333	-28.27247587	-0.125555556	Predators/omnivores	Macrofauna	Bulk	Formicidae: Lasius	1.223475869	NA	-0.18296056	0.94212195	-0.782777777	0.037888889
Formicidae	Lasius	Old fallow	Medicago sativa	O2	9	-27.032	5.766	-26.82728178	-27.59388376	1.285	0.316	-27.73292268	0.425388889	Predators/omnivores	Macrofauna	Bulk	Formicidae: Lasius	0.700922678	5.340611111	0.13903892	0.9056409	-0.109388889	0.859611111
Formicidae	Lasius	Old fallow	Medicago sativa	O2	10	-28.608	NA	-26.82728178	-27.59388376	1.285	0.316	-27.73292268	0.425388889	Predators/omnivores	Macrofauna	Bulk	Formicidae: Lasius	-0.875077322	NA	0.13903892	0.9056409	-0.109388889	0.859611111
Formicidae	Lasius	Old fallow	Medicago sativa	O2	11	-27.61	5.526	-26.82728178	-27.59388376	1.285	0.316	-27.73292268	0.425388889	Predators/omnivores	Macrofauna	Bulk	Formicidae: Lasius	0.122922678	5.100611111	0.13903892	0.9056409	-0.109388889	0.859611111
Formicidae	Lasius	Old fallow	Medicago sativa	O3	3	NA	8.183	-27.20541879	-28.10561806	-0.061	-0.378333333	-28.18318889	-0.229888889	Predators/omnivores	Macrofauna	Bulk	Formicidae: Lasius	NA	8.412888889	0.07757083	0.9777701	-0.148444444	0.168888889
Formicidae	Lasius	Old fallow	Medicago sativa	O3	18	-28.051	5.239	-27.20541879	-28.10561806	-0.061	-0.378333333	-28.18318889	-0.229888889	Predators/omnivores	Macrofauna	Bulk	Formicidae: Lasius	0.132188893	5.468888889	0.07757083	0.9777701	-0.148444444	0.168888889
Formicidae	Lasius	Old fallow	Medicago sativa	O3	19	-27.479	4.823	-27.20541879	-28.10561806	-0.061	-0.378333333	-28.18318889	-0.229888889	Predators/omnivores	Macrofauna	Bulk	Formicidae: Lasius	0.704188893	5.052888889	0.07757083	0.9777701	-0.148444444	0.168888889
Formicidae	Lasius	Old fallow	Medicago sativa	O3	20	-27.909	5.342	-27.20541879	-28.10561806	-0.061	-0.378333333	-28.18318889	-0.229888889	Predators/omnivores	Macrofauna	Bulk	Formicidae: Lasius	0.274188893	5.571888889	0.07757083	0.9777701	-0.148444444	0.168888889
Formicidae	Lasius	Old fallow	Taraxacum officinale	O1	4	-28.012	4.034	-28.98949248	-27.9203809	0.344	-0.297	-28.27247587	-0.125555556	Predators/omnivores	Macrofauna	Bulk	Formicidae: Lasius	0.260475869	4.159555556	0.35209497	-0.71701661	-0.171444444	0.469555556
Formicidae	Lasius	Old fallow	Taraxacum officinale	O1	5	-27.549	4.888	-28.98949248	-27.9203809	0.344	-0.297	-28.27247587	-0.125555556	Predators/omnivores	Macrofauna	Bulk	Formicidae: Lasius	0.723475869	5.013555556	0.35209497	-0.71701661	-0.171444444	0.469555556
Formicidae	Lasius	Old fallow	Taraxacum officinale	O1	6	-26.803	NA	-28.98949248	-27.9203809	0.344	-0.297	-28.27247587	-0.125555556	Predators/omnivores	Macrofauna	Bulk	Formicidae: Lasius	1.469475869	NA	0.35209497	-0.71701661	-0.171444444	0.469555556
Formicidae	Lasius	Old fallow	Taraxacum officinale	O1	10	NA	6.49	-28.98949248	-27.9203809	0.344	-0.297	-28.27247587	-0.125555556	Predators/omnivores	Macrofauna	Bulk	Formicidae: Lasius	NA	6.615555556	0.35209497	-0.71701661	-0.171444444	0.469555556
Formicidae	Lasius	Old fallow	Taraxacum officinale	O2	12	-27.941	5.787	-28.9161972	-27.7061588	0.754666667	-0.159666667	-27.73292268	0.425388889	Predators/omnivores	Macrofauna	Bulk	Formicidae: Lasius	-0.208077322	5.361611111	0.02676388	-1.18327452	-0.585055556	0.329277778
Formicidae	Lasius	Old fallow	Taraxacum officinale	O2	13	-26.747	5.971	-28.9161972	-27.7061588	0.754666667	-0.159666667	-27.73292268	0.425388889	Predators/omnivores	Macrofauna	Bulk	Formicidae: Lasius	0.985922678	5.545611111	0.02676388	-1.18327452	-0.585055556	0.329277778
Formicidae	Lasius	Old fallow	Taraxacum officinale	O2	14	-27.627	5.618	-28.9161972	-27.7061588	0.754666667	-0.159666667	-27.73292268	0.425388889	Predators/omnivores	Macrofauna	Bulk	Formicidae: Lasius	0.105922678	5.192611111	0.02676388	-1.18327452	-0.585055556	0.329277778
Formicidae	Lasius	Old fallow	Bromus sterilis	O1	7	-29.803	5.269	-27.32102543	-29.61816606	0.366333333	-0.170666667	-28.27247587	-0.125555556	Predators/omnivores	Macrofauna	Bulk	Formicidae: Lasius	-1.530524131	5.394555556	-1.34569019	0.95145044	-0.045111111	0.491888889
Formicidae	Lasius	Old fallow	Bromus sterilis	O1	8	-29.636	NA	-27.32102543	-29.61816606	0.366333333	-0.170666667	-28.27247587	-0.125555556	Predators/omnivores	Macrofauna	Bulk	Formicidae: Lasius	-1.363524131	NA	-1.34569019	0.95145044	-0.045111111	0.491888889
Formicidae	Lasius	Old fallow	Bromus sterilis	O2	6	NA	5.884	-26.55009237	-28.80392216	1.308	-0.951666667	-27.73292268	0.425388889	Predators/omnivores	Macrofauna	Bulk	Formicidae: Lasius	NA	5.458611111	-1.07099948	1.18283031	-1.377055556	0.882611111
Formicidae	Lasius	Old fallow	Bromus sterilis	O2	15	-26.597	NA	-26.55009237	-28.80392216	1.308	-0.951666667	-27.73292268	0.425388889	Predators/omnivores	Macrofauna	Bulk	Formicidae: Lasius	1.135922678	NA	-1.07099948	1.18283031	-1.377055556	0.882611111
Formicidae	Lasius	Old fallow	Bromus sterilis	O2	16	-28.699	5.631	-26.55009237	-28.80392216	1.308	-0.951666667	-27.73292268	0.425388889	Predators/omnivores	Macrofauna	Bulk	Formicidae: Lasius	-0.966077322	5.205611111	-1.07099948	1.18283031	-1.377055556	0.882611111
Formicidae	Lasius	Old fallow	Bromus sterilis	O2	17	-26.268	8.295	-26.55009237	-28.80392216	1.308	-0.951666667	-27.73292268	0.425388889	Predators/omnivores	Macrofauna	Bulk	Formicidae: Lasius	1.464922678	7.869611111	-1.07099948	1.18283031	-1.377055556	0.882611111
Formicidae	Lasius	Old fallow	Bromus sterilis	O3	8	NA	4.744	-27.58888635	-29.46457914	0.233	-0.849	-28.18318889	-0.229888889	Predators/omnivores	Macrofauna	Bulk	Formicidae: Lasius	NA	4.973888889	-1.28139025	0.59430254	-0.619111111	0.462888889
Formicidae	Lasius	Old fallow	Bromus sterilis	O3	15	NA	5.396	-27.58888635	-29.46457914	0.233	-0.849	-28.18318889	-0.229888889	Predators/omnivores	Macrofauna	Bulk	Formicidae: Lasius	NA	5.625888889	-1.28139025	0.59430254	-0.619111111	0.462888889
Formicidae	Lasius	Old fallow	Bromus sterilis	O3	21	-28.007	4.868	-27.58888635	-29.46457914	0.233	-0.849	-28.18318889	-0.229888889	Predators/omnivores	Macrofauna	Bulk	Formicidae: Lasius	0.176188893	5.097888889	-1.28139025	0.59430254	-0.619111111	0.462888889
Formicidae	Lasius	Old fallow	Bromus sterilis	O3	22	-28.552	3.78	-27.58888635	-29.46457914	0.233	-0.849	-28.18318889	-0.229888889	Predators/omnivores	Macrofauna	Bulk	Formicidae: Lasius	-0.368811107	4.009888889	-1.28139025	0.59430254	-0.619111111	0.462888889
Formicidae	Lasius	Old fallow	Bromus sterilis	O3	23	-28.627	NA	-27.58888635	-29.46457914	0.233	-0.849	-28.18318889	-0.229888889	Predators/omnivores	Macrofauna	Bulk	Formicidae: Lasius	-0.443811107	NA	-1.28139025	0.59430254	-0.619111111	0.462888889
Formicidae	Lasius	Young fallow	Medicago sativa	Y2	2	-22.469	5.222	-26.32687494	-26.36418889	-0.034333333	-0.491	-27.18876077	-0.435	Predators/omnivores	Macrofauna	Bulk	Formicidae: Lasius	4.719760768	5.657	0.82457188	0.86188583	-0.056	0.400666667
Formicidae	Lasius	Young fallow	Medicago sativa	Y2	3	-25.783	5.294	-26.32687494	-26.36418889	-0.034333333	-0.491	-27.18876077	-0.435	Predators/omnivores	Macrofauna	Bulk	Formicidae: Lasius	1.405760768	5.729	0.82457188	0.86188583	-0.056	0.400666667
Formicidae	Lasius	Young fallow	Medicago sativa	Y2	4	-27.092	4.992	-26.32687494	-26.36418889	-0.034333333	-0.491	-27.18876077	-0.435	Predators/omnivores	Macrofauna	Bulk	Formicidae: Lasius	0.096760768	5.427	0.82457188	0.86188583	-0.056	0.400666667
Formicidae	Lasius	Young fallow	Taraxacum officinale	Y2	5	-21.844	5.71	-28.72296419	-28.06363985	-0.161666667	-0.840333333	-27.18876077	-0.435	Predators/omnivores	Macrofauna	Bulk	Formicidae: Lasius	5.344760768	6.145	-0.87487908	-1.53420342	-0.405333333	0.273333333
Formicidae	Lasius	Young fallow	Taraxacum officinale	Y2	6	-23.431	5.713	-28.72296419	-28.06363985	-0.161666667	-0.840333333	-27.18876077	-0.435	Predators/omnivores	Macrofauna	Bulk	Formicidae: Lasius	3.757760768	6.148	-0.87487908	-1.53420342	-0.405333333	0.273333333
Formicidae	Lasius	Young fallow	Taraxacum officinale	Y3	8	-27.645	4.051	-29.35363674	-28.25054281	-1.172333333	-2.191333333	-27.86524287	-1.300722222	Predators/omnivores	Macrofauna	Bulk	Formicidae: Lasius	0.220242866	5.351722222	-0.38529994	-1.48839387	-0.890611111	0.128388889
Formicidae	Lasius	Young fallow	Taraxacum officinale	Y3	9	-26.864	4.04	-29.35363674	-28.25054281	-1.172333333	-2.191333333	-27.86524287	-1.300722222	Predators/omnivores	Macrofauna	Bulk	Formicidae: Lasius	1.001242866	5.340722222	-0.38529994	-1.48839387	-0.890611111	0.128388889
Formicidae	Lasius	Young fallow	Bromus sterilis	Y1	1	-22.057	5.331	-27.19009341	-28.07663311	1.998	-0.003333333	-28.57726207	0.631055556	Predators/omnivores	Macrofauna	Bulk	Formicidae: Lasius	6.520262066	4.699944444	0.50062896	1.38716866	-0.634388889	1.366944444
Formicidae	Lasius	Young fallow	Bromus sterilis	Y2	7	-20.416	5.37	-24.50981837	-29.14507836	-0.018	-1.064666667	-27.18876077	-0.435	Predators/omnivores	Macrofauna	Bulk	Formicidae: Lasius	6.772760768	5.805	-1.95631759	2.6789424	-0.629666667	0.417
Formicidae	Lasius	Young fallow	Bromus sterilis	Y3	10	-26.789	4.337	-25.707863	-29.34930565	-1.030666667	-2.008	-27.86524287	-1.300722222	Predators/omnivores	Macrofauna	Bulk	Formicidae: Lasius	1.076242866	5.637722222	-1.48406278	2.15737987	-0.707277778	0.270055555
Formicidae	Myrmica	Old fallow	Medicago sativa	O1	1	-27.035	5.26	-27.33035392	-28.45543643	-0.087666667	-0.908333333	-28.27247587	-0.125555556	Predators/omnivores	Macrofauna	Bulk	Formicidae: Myrmica	1.237475869	5.385555556	-0.18296056	0.94212195	-0.782777777	0.037888889
Formicidae	Myrmica	Old fallow	Medicago sativa	O1	2	-26.958	4.455	-27.33035392	-28.45543643	-0.087666667	-0.908333333	-28.27247587	-0.125555556	Predators/omnivores	Macrofauna	Bulk	Formicidae: Myrmica	1.314475869	4.580555556	-0.18296056	0.94212195	-0.782777777	0.037888889
Formicidae	Myrmica	Old fallow	Medicago sativa	O3	5	-26.489	10.808	-27.20541879	-28.10561806	-0.061	-0.378333333	-28.18318889	-0.229888889	Predators/omnivores	Macrofauna	Bulk	Formicidae: Myrmica	1.694188893	11.03788889	0.07757083	0.9777701	-0.148444444	0.168888889
Formicidae	Myrmica	Old fallow	Taraxacum officinale	O1	3	-26.809	5.142	-28.98949248	-27.9203809	0.344	-0.297	-28.27247587	-0.125555556	Predators/omnivores	Macrofauna	Bulk	Formicidae: Myrmica	1.463475869	5.267555556	0.35209497	-0.71701661	-0.171444444	0.469555556
Formicidae	Myrmica	Old fallow	Taraxacum officinale	O1	4	-27.065	4.665	-28.98949248	-27.9203809	0.344	-0.297	-28.27247587	-0.125555556	Predators/omnivores	Macrofauna	Bulk	Formicidae: Myrmica	1.207475869	4.790555556	0.35209497	-0.71701661	-0.171444444	0.469555556
Formicidae	Myrmica	Old fallow	Taraxacum officinale	O3	6	-25.863	6.112	-28.73828957	-27.99634146	0.073	-0.397	-28.18318889	-0.229888889	Predators/omnivores	Macrofauna	Bulk	Formicidae: Myrmica	2.320188893	6.341888889	0.18684743	-0.55510068	-0.167111111	0.302888889
Formicidae	Myrmica	Young fallow	Medicago sativa	Y2	3	-21.244	4.498	-26.32687494	-26.36418889	-0.034333333	-0.491	-27.18876077	-0.435	Predators/omnivores	Macrofauna	Bulk	Formicidae: Myrmica	5.944760768	4.933	0.82457188	0.86188583	-0.056	0.400666667
Formicidae	Myrmica	Young fallow	Medicago sativa	Y2	4	-22.571	5.641	-26.32687494	-26.36418889	-0.034333333	-0.491	-27.18876077	-0.435	Predators/omnivores	Macrofauna	Bulk	Formicidae: Myrmica	4.617760768	6.076	0.82457188	0.86188583	-0.056	0.400666667
Formicidae	Myrmica	Young fallow	Medicago sativa	Y2	5	-22.675	6.074	-26.32687494	-26.36418889	-0.034333333	-0.491	-27.18876077	-0.435	Predators/omnivores	Macrofauna	Bulk	Formicidae: Myrmica	4.513760768	6.509	0.82457188	0.86188583	-0.056	0.400666667
Formicidae	Myrmica	Young fallow	Medicago sativa	Y3	6	-26.305	5.433	-27.31769383	-27.21241516	-0.374333333	-1.027666667	-27.86524287	-1.300722222	Predators/omnivores	Macrofauna	Bulk	Formicidae: Myrmica	1.560242866	6.733722222	0.65282771	0.54754904	0.273055555	0.926388889
Formicidae	Myrmica	Young fallow	Medicago sativa	Y3	7	-26.711	5.101	-27.31769383	-27.21241516	-0.374333333	-1.027666667	-27.86524287	-1.300722222	Predators/omnivores	Macrofauna	Bulk	Formicidae: Myrmica	1.154242866	6.401722222	0.65282771	0.54754904	0.273055555	0.926388889
Formicidae	Myrmica	Young fallow	Medicago sativa	Y3	8	-26.791	5.509	-27.31769383	-27.21241516	-0.374333333	-1.027666667	-27.86524287	-1.300722222	Predators/omnivores	Macrofauna	Bulk	Formicidae: Myrmica	1.074242866	6.809722222	0.65282771	0.54754904	0.273055555	0.926388889
Formicidae	Myrmica	Young fallow	Taraxacum officinale	Y1	1	-26.759	7.983	-29.51988376	-29.01847743	1.576	-0.282333333	-28.57726207	0.631055556	Predators/omnivores	Macrofauna	Bulk	Formicidae: Myrmica	1.818262066	7.351944444	-0.44121536	-0.94262169	-0.913388889	0.944944444
Formicidae	Myrmica	Young fallow	Taraxacum officinale	Y2	9	-21.182	6.446	-28.72296419	-28.06363985	-0.161666667	-0.840333333	-27.18876077	-0.435	Predators/omnivores	Macrofauna	Bulk	Formicidae: Myrmica	6.006760768	6.881	-0.87487908	-1.53420342	-0.405333333	0.273333333
Formicidae	Myrmica	Young fallow	Taraxacum officinale	Y3	10	-25.351	4.684	-29.35363674	-28.25054281	-1.172333333	-2.191333333	-27.86524287	-1.300722222	Predators/omnivores	Macrofauna	Bulk	Formicidae: Myrmica	2.514242866	5.984722222	-0.38529994	-1.48839387	-0.890611111	0.128388889
Formicidae	Myrmica	Young fallow	Taraxacum officinale	Y3	11	-26.579	4.442	-29.35363674	-28.25054281	-1.172333333	-2.191333333	-27.86524287	-1.300722222	Predators/omnivores	Macrofauna	Bulk	Formicidae: Myrmica	1.286242866	5.742722222	-0.38529994	-1.48839387	-0.890611111	0.128388889
Formicidae	Myrmica	Young fallow	Bromus sterilis	Y1	2	-26.598	8.737	-27.19009341	-28.07663311	1.998	-0.003333333	-28.57726207	0.631055556	Predators/omnivores	Macrofauna	Bulk	Formicidae: Myrmica	1.979262066	8.105944444	0.50062896	1.38716866	-0.634388889	1.366944444
Formicidae	Solenopsis	Old fallow	Medicago sativa	O1	1	-26.144	6.336	-27.33035392	-28.45543643	-0.087666667	-0.908333333	-28.27247587	-0.125555556	Predators/omnivores	Macrofauna	Bulk	Formicidae: Solenopsis	2.128475869	6.461555556	-0.18296056	0.94212195	-0.782777777	0.037888889
Formicidae	Solenopsis	Old fallow	Medicago sativa	O3	6	-27.519	6.359	-27.20541879	-28.10561806	-0.061	-0.378333333	-28.18318889	-0.229888889	Predators/omnivores	Macrofauna	Bulk	Formicidae: Solenopsis	0.664188893	6.588888889	0.07757083	0.9777701	-0.148444444	0.168888889
Formicidae	Solenopsis	Old fallow	Medicago sativa	O3	7	-27.64	7.006	-27.20541879	-28.10561806	-0.061	-0.378333333	-28.18318889	-0.229888889	Predators/omnivores	Macrofauna	Bulk	Formicidae: Solenopsis	0.543188893	7.235888889	0.07757083	0.9777701	-0.148444444	0.168888889
Formicidae	Solenopsis	Old fallow	Medicago sativa	O3	8	-27.365	6.703	-27.20541879	-28.10561806	-0.061	-0.378333333	-28.18318889	-0.229888889	Predators/omnivores	Macrofauna	Bulk	Formicidae: Solenopsis	0.818188893	6.932888889	0.07757083	0.9777701	-0.148444444	0.168888889
Formicidae	Solenopsis	Old fallow	Taraxacum officinale	O1	2	-27.974	6.704	-28.98949248	-27.9203809	0.344	-0.297	-28.27247587	-0.125555556	Predators/omnivores	Macrofauna	Bulk	Formicidae: Solenopsis	0.298475869	6.829555556	0.35209497	-0.71701661	-0.171444444	0.469555556
Formicidae	Solenopsis	Old fallow	Taraxacum officinale	O2	5	-27.152	7.783	-28.9161972	-27.7061588	0.754666667	-0.159666667	-27.73292268	0.425388889	Predators/omnivores	Macrofauna	Bulk	Formicidae: Solenopsis	0.580922678	7.357611111	0.02676388	-1.18327452	-0.585055556	0.329277778
Formicidae	Solenopsis	Old fallow	Taraxacum officinale	O3	9	-28.485	6.77	-28.73828957	-27.99634146	0.073	-0.397	-28.18318889	-0.229888889	Predators/omnivores	Macrofauna	Bulk	Formicidae: Solenopsis	-0.301811107	6.999888889	0.18684743	-0.55510068	-0.167111111	0.302888889
Formicidae	Solenopsis	Old fallow	Taraxacum officinale	O3	10	-27.748	7.788	-28.73828957	-27.99634146	0.073	-0.397	-28.18318889	-0.229888889	Predators/omnivores	Macrofauna	Bulk	Formicidae: Solenopsis	0.435188893	8.017888889	0.18684743	-0.55510068	-0.167111111	0.302888889
Formicidae	Solenopsis	Old fallow	Taraxacum officinale	O3	11	-27.876	6.099	-28.73828957	-27.99634146	0.073	-0.397	-28.18318889	-0.229888889	Predators/omnivores	Macrofauna	Bulk	Formicidae: Solenopsis	0.307188893	6.328888889	0.18684743	-0.55510068	-0.167111111	0.302888889
Formicidae	Solenopsis	Old fallow	Bromus sterilis	O1	3	-27.73	6.862	-27.32102543	-29.61816606	0.366333333	-0.170666667	-28.27247587	-0.125555556	Predators/omnivores	Macrofauna	Bulk	Formicidae: Solenopsis	0.542475869	6.987555556	-1.34569019	0.95145044	-0.045111111	0.491888889
Formicidae	Solenopsis	Old fallow	Bromus sterilis	O1	4	-27.972	7.351	-27.32102543	-29.61816606	0.366333333	-0.170666667	-28.27247587	-0.125555556	Predators/omnivores	Macrofauna	Bulk	Formicidae: Solenopsis	0.300475869	7.476555556	-1.34569019	0.95145044	-0.045111111	0.491888889
Formicidae	Solenopsis	Old fallow	Bromus sterilis	O3	12	-27.644	7.163	-27.58888635	-29.46457914	0.233	-0.849	-28.18318889	-0.229888889	Predators/omnivores	Macrofauna	Bulk	Formicidae: Solenopsis	0.539188893	7.392888889	-1.28139025	0.59430254	-0.619111111	0.462888889
Formicidae	Solenopsis	Old fallow	Bromus sterilis	O3	13	-27.958	6.366	-27.58888635	-29.46457914	0.233	-0.849	-28.18318889	-0.229888889	Predators/omnivores	Macrofauna	Bulk	Formicidae: Solenopsis	0.225188893	6.595888889	-1.28139025	0.59430254	-0.619111111	0.462888889
Formicidae	Solenopsis	Old fallow	Bromus sterilis	O3	14	-27.749	6.249	-27.58888635	-29.46457914	0.233	-0.849	-28.18318889	-0.229888889	Predators/omnivores	Macrofauna	Bulk	Formicidae: Solenopsis	0.434188893	6.478888889	-1.28139025	0.59430254	-0.619111111	0.462888889
Formicidae	Solenopsis	Young fallow	Medicago sativa	Y3	3	-26.931	6.472	-27.31769383	-27.21241516	-0.374333333	-1.027666667	-27.86524287	-1.300722222	Predators/omnivores	Macrofauna	Bulk	Formicidae: Solenopsis	0.934242866	7.772722222	0.65282771	0.54754904	0.273055555	0.926388889
Formicidae	Solenopsis	Young fallow	Medicago sativa	Y3	4	-27.915	7.393	-27.31769383	-27.21241516	-0.374333333	-1.027666667	-27.86524287	-1.300722222	Predators/omnivores	Macrofauna	Bulk	Formicidae: Solenopsis	-0.049757134	8.693722222	0.65282771	0.54754904	0.273055555	0.926388889
Formicidae	Solenopsis	Young fallow	Taraxacum officinale	Y2	1	-20.858	7.375	-28.72296419	-28.06363985	-0.161666667	-0.840333333	-27.18876077	-0.435	Predators/omnivores	Macrofauna	Bulk	Formicidae: Solenopsis	6.330760768	7.81	-0.87487908	-1.53420342	-0.405333333	0.273333333
Formicidae	Solenopsis	Young fallow	Bromus sterilis	Y2	2	-19.307	6.935	-24.50981837	-29.14507836	-0.018	-1.064666667	-27.18876077	-0.435	Predators/omnivores	Macrofauna	Bulk	Formicidae: Solenopsis	7.881760768	7.37	-1.95631759	2.6789424	-0.629666667	0.417
Isopoda	Oniscus asellus	Old fallow	Medicago sativa	O1	1	-25.881	5.317	-27.33035392	-28.45543643	-0.087666667	-0.908333333	-28.27247587	-0.125555556	Decomposers	Macrofauna	Bulk	Isopoda: Oniscus asellus	2.391475869	5.442555556	-0.18296056	0.94212195	-0.782777777	0.037888889
Isopoda	Oniscus asellus	Old fallow	Medicago sativa	O1	2	-26.487	3.843	-27.33035392	-28.45543643	-0.087666667	-0.908333333	-28.27247587	-0.125555556	Decomposers	Macrofauna	Bulk	Isopoda: Oniscus asellus	1.785475869	3.968555556	-0.18296056	0.94212195	-0.782777777	0.037888889
Isopoda	Oniscus asellus	Old fallow	Taraxacum officinale	O1	3	-27.67	4.957	-28.98949248	-27.9203809	0.344	-0.297	-28.27247587	-0.125555556	Decomposers	Macrofauna	Bulk	Isopoda: Oniscus asellus	0.602475869	5.082555556	0.35209497	-0.71701661	-0.171444444	0.469555556
Isopoda	Oniscus asellus	Old fallow	Taraxacum officinale	O3	4	-27.56	6.871	-28.73828957	-27.99634146	0.073	-0.397	-28.18318889	-0.229888889	Decomposers	Macrofauna	Bulk	Isopoda: Oniscus asellus	0.623188893	7.100888889	0.18684743	-0.55510068	-0.167111111	0.302888889
Isopoda	Oniscus asellus	Young fallow	Medicago sativa	Y1	1	-27.541	5.515	-28.19090711	-29.46757758	0.511666667	-0.013666667	-28.57726207	0.631055556	Decomposers	Macrofauna	Bulk	Isopoda: Oniscus asellus	1.036262066	4.883944444	-0.89031551	0.38635496	-0.644722223	-0.119388889
Isopoda	Oniscus asellus	Young fallow	Medicago sativa	Y1	2	-26.032	5.048	-28.19090711	-29.46757758	0.511666667	-0.013666667	-28.57726207	0.631055556	Decomposers	Macrofauna	Bulk	Isopoda: Oniscus asellus	2.545262066	4.416944444	-0.89031551	0.38635496	-0.644722223	-0.119388889
Isopoda	Oniscus asellus	Young fallow	Medicago sativa	Y3	6	-26.773	3.921	-27.31769383	-27.21241516	-0.374333333	-1.027666667	-27.86524287	-1.300722222	Decomposers	Macrofauna	Bulk	Isopoda: Oniscus asellus	1.092242866	5.221722222	0.65282771	0.54754904	0.273055555	0.926388889
Isopoda	Oniscus asellus	Young fallow	Medicago sativa	Y3	7	-26.575	5.708	-27.31769383	-27.21241516	-0.374333333	-1.027666667	-27.86524287	-1.300722222	Decomposers	Macrofauna	Bulk	Isopoda: Oniscus asellus	1.290242866	7.008722222	0.65282771	0.54754904	0.273055555	0.926388889
Isopoda	Oniscus asellus	Young fallow	Taraxacum officinale	Y1	3	-26.072	4.456	-29.51988376	-29.01847743	1.576	-0.282333333	-28.57726207	0.631055556	Decomposers	Macrofauna	Bulk	Isopoda: Oniscus asellus	2.505262066	3.824944444	-0.44121536	-0.94262169	-0.913388889	0.944944444
Isopoda	Oniscus asellus	Young fallow	Bromus sterilis	Y1	4	-27.557	6.371	-27.19009341	-28.07663311	1.998	-0.003333333	-28.57726207	0.631055556	Decomposers	Macrofauna	Bulk	Isopoda: Oniscus asellus	1.020262066	5.739944444	0.50062896	1.38716866	-0.634388889	1.366944444
Isopoda	Oniscus asellus	Young fallow	Bromus sterilis	Y1	5	-27.738	6.738	-27.19009341	-28.07663311	1.998	-0.003333333	-28.57726207	0.631055556	Decomposers	Macrofauna	Bulk	Isopoda: Oniscus asellus	0.839262066	6.106944444	0.50062896	1.38716866	-0.634388889	1.366944444
Isopoda	Oniscus asellus	Young fallow	Bromus sterilis	Y3	8	-27.357	3.87	-25.707863	-29.34930565	-1.030666667	-2.008	-27.86524287	-1.300722222	Decomposers	Macrofauna	Bulk	Isopoda: Oniscus asellus	0.508242866	5.170722222	-1.48406278	2.15737987	-0.707277778	0.270055555
Isopoda	Oniscus asellus	Young fallow	Bromus sterilis	Y3	9	-27.927	3.991	-25.707863	-29.34930565	-1.030666667	-2.008	-27.86524287	-1.300722222	Decomposers	Macrofauna	Bulk	Isopoda: Oniscus asellus	-0.061757134	5.291722222	-1.48406278	2.15737987	-0.707277778	0.270055555
Oribatida	Philogalumna crassiclava	Old fallow	Medicago sativa	O1	1	-26.6	4.565	-27.33035392	-28.45543643	-0.087666667	-0.908333333	-28.27247587	-0.125555556	Decomposers	Mesofauna	Bulk	Oribatida: Philogalumna crassiclava	1.672475869	4.690555556	-0.18296056	0.94212195	-0.782777777	0.037888889
Oribatida	Philogalumna crassiclava	Old fallow	Medicago sativa	O2	3	-24.95	7.265	-26.82728178	-27.59388376	1.285	0.316	-27.73292268	0.425388889	Decomposers	Mesofauna	Bulk	Oribatida: Philogalumna crassiclava	2.782922678	6.839611111	0.13903892	0.9056409	-0.109388889	0.859611111
Oribatida	Philogalumna crassiclava	Old fallow	Medicago sativa	O2	7	-26.66	3.443	-26.82728178	-27.59388376	1.285	0.316	-27.73292268	0.425388889	Decomposers	Mesofauna	Bulk	Oribatida: Philogalumna crassiclava	1.072922678	3.017611111	0.13903892	0.9056409	-0.109388889	0.859611111
Oribatida	Philogalumna crassiclava	Old fallow	Medicago sativa	O2	9	-25.66	4.272	-26.82728178	-27.59388376	1.285	0.316	-27.73292268	0.425388889	Decomposers	Mesofauna	Bulk	Oribatida: Philogalumna crassiclava	2.072922678	3.846611111	0.13903892	0.9056409	-0.109388889	0.859611111
Oribatida	Philogalumna crassiclava	Old fallow	Taraxacum officinale	O2	5	-25.73	7.199	-28.9161972	-27.7061588	0.754666667	-0.159666667	-27.73292268	0.425388889	Decomposers	Mesofauna	Bulk	Oribatida: Philogalumna crassiclava	2.002922678	6.773611111	0.02676388	-1.18327452	-0.585055556	0.329277778
Oribatida	Philogalumna crassiclava	Old fallow	Taraxacum officinale	O3	6	-25.96	5.902	-28.73828957	-27.99634146	0.073	-0.397	-28.18318889	-0.229888889	Decomposers	Mesofauna	Bulk	Oribatida: Philogalumna crassiclava	2.223188893	6.131888889	0.18684743	-0.55510068	-0.167111111	0.302888889
Oribatida	Philogalumna crassiclava	Old fallow	Bromus sterilis	O2	4	-26.02	7.296	-26.55009237	-28.80392216	1.308	-0.951666667	-27.73292268	0.425388889	Decomposers	Mesofauna	Bulk	Oribatida: Philogalumna crassiclava	1.712922678	6.870611111	-1.07099948	1.18283031	-1.377055556	0.882611111
Oribatida	Philogalumna crassiclava	Old fallow	Bromus sterilis	O2	8	-25.22	7.276	-26.55009237	-28.80392216	1.308	-0.951666667	-27.73292268	0.425388889	Decomposers	Mesofauna	Bulk	Oribatida: Philogalumna crassiclava	2.512922678	6.850611111	-1.07099948	1.18283031	-1.377055556	0.882611111
Oribatida	Philogalumna crassiclava	Old fallow	Bromus sterilis	O3	2	-26.26	7.289	-27.58888635	-29.46457914	0.233	-0.849	-28.18318889	-0.229888889	Decomposers	Mesofauna	Bulk	Oribatida: Philogalumna crassiclava	1.923188893	7.518888889	-1.28139025	0.59430254	-0.619111111	0.462888889
Oribatida	Philogalumna crassiclava	Young fallow	Taraxacum officinale	Y1	1	-25.71	8.662	-29.51988376	-29.01847743	1.576	-0.282333333	-28.57726207	0.631055556	Decomposers	Mesofauna	Bulk	Oribatida: Philogalumna crassiclava	2.867262066	8.030944444	-0.44121536	-0.94262169	-0.913388889	0.944944444
Oribatida	Philogalumna crassiclava	Young fallow	Taraxacum officinale	Y1	2	-25.79	8.532	-29.51988376	-29.01847743	1.576	-0.282333333	-28.57726207	0.631055556	Decomposers	Mesofauna	Bulk	Oribatida: Philogalumna crassiclava	2.787262066	7.900944444	-0.44121536	-0.94262169	-0.913388889	0.944944444
Oribatida	Punctoribates punctum	Old fallow	Medicago sativa	O2	1	-25.98	5.01	-26.82728178	-27.59388376	1.285	0.316	-27.73292268	0.425388889	Decomposers	Mesofauna	Bulk	Oribatida: Punctoribates punctum	1.752922678	4.584611111	0.13903892	0.9056409	-0.109388889	0.859611111
Oribatida	Punctoribates punctum	Old fallow	Medicago sativa	O2	6	-25.73	4.379	-26.82728178	-27.59388376	1.285	0.316	-27.73292268	0.425388889	Decomposers	Mesofauna	Bulk	Oribatida: Punctoribates punctum	2.002922678	3.953611111	0.13903892	0.9056409	-0.109388889	0.859611111
Oribatida	Punctoribates punctum	Old fallow	Taraxacum officinale	O2	2	-25.75	4.255	-28.9161972	-27.7061588	0.754666667	-0.159666667	-27.73292268	0.425388889	Decomposers	Mesofauna	Bulk	Oribatida: Punctoribates punctum	1.982922678	3.829611111	0.02676388	-1.18327452	-0.585055556	0.329277778
Oribatida	Punctoribates punctum	Old fallow	Taraxacum officinale	O2	4	-25.98	4.917	-28.9161972	-27.7061588	0.754666667	-0.159666667	-27.73292268	0.425388889	Decomposers	Mesofauna	Bulk	Oribatida: Punctoribates punctum	1.752922678	4.491611111	0.02676388	-1.18327452	-0.585055556	0.329277778
Oribatida	Punctoribates punctum	Old fallow	Taraxacum officinale	O2	5	-25.74	5.02	-28.9161972	-27.7061588	0.754666667	-0.159666667	-27.73292268	0.425388889	Decomposers	Mesofauna	Bulk	Oribatida: Punctoribates punctum	1.992922678	4.594611111	0.02676388	-1.18327452	-0.585055556	0.329277778
Oribatida	Punctoribates punctum	Old fallow	Bromus sterilis	O2	3	-26.16	5.16	-26.55009237	-28.80392216	1.308	-0.951666667	-27.73292268	0.425388889	Decomposers	Mesofauna	Bulk	Oribatida: Punctoribates punctum	1.572922678	4.734611111	-1.07099948	1.18283031	-1.377055556	0.882611111
Oribatida	Punctoribates punctum	Old fallow	Bromus sterilis	O2	7	-25.94	4.136	-26.55009237	-28.80392216	1.308	-0.951666667	-27.73292268	0.425388889	Decomposers	Mesofauna	Bulk	Oribatida: Punctoribates punctum	1.792922678	3.710611111	-1.07099948	1.18283031	-1.377055556	0.882611111
Oribatida	Punctoribates punctum	Old fallow	Bromus sterilis	O2	8	-26	5.037	-26.55009237	-28.80392216	1.308	-0.951666667	-27.73292268	0.425388889	Decomposers	Mesofauna	Bulk	Oribatida: Punctoribates punctum	1.732922678	4.611611111	-1.07099948	1.18283031	-1.377055556	0.882611111
Oribatida	Punctoribates punctum	Young fallow	Medicago sativa	Y1	1	-25.88	7.065	-28.19090711	-29.46757758	0.511666667	-0.013666667	-28.57726207	0.631055556	Decomposers	Mesofauna	Bulk	Oribatida: Punctoribates punctum	2.697262066	6.433944444	-0.89031551	0.38635496	-0.644722223	-0.119388889
Oribatida	Punctoribates punctum	Young fallow	Medicago sativa	Y1	3	-25.96	6.351	-28.19090711	-29.46757758	0.511666667	-0.013666667	-28.57726207	0.631055556	Decomposers	Mesofauna	Bulk	Oribatida: Punctoribates punctum	2.617262066	5.719944444	-0.89031551	0.38635496	-0.644722223	-0.119388889
Oribatida	Punctoribates punctum	Young fallow	Taraxacum officinale	Y1	4	-26.19	5.879	-29.51988376	-29.01847743	1.576	-0.282333333	-28.57726207	0.631055556	Decomposers	Mesofauna	Bulk	Oribatida: Punctoribates punctum	2.387262066	5.247944444	-0.44121536	-0.94262169	-0.913388889	0.944944444
Oribatida	Punctoribates punctum	Young fallow	Taraxacum officinale	Y1	5	-26.36	6.26	-29.51988376	-29.01847743	1.576	-0.282333333	-28.57726207	0.631055556	Decomposers	Mesofauna	Bulk	Oribatida: Punctoribates punctum	2.217262066	5.628944444	-0.44121536	-0.94262169	-0.913388889	0.944944444
Oribatida	Punctoribates punctum	Young fallow	Bromus sterilis	Y1	2	-26.28	6.8	-27.19009341	-28.07663311	1.998	-0.003333333	-28.57726207	0.631055556	Decomposers	Mesofauna	Bulk	Oribatida: Punctoribates punctum	2.297262066	6.168944444	0.50062896	1.38716866	-0.634388889	1.366944444
Oribatida	Punctoribates punctum	Young fallow	Bromus sterilis	Y1	6	-26.37	6.668	-27.19009341	-28.07663311	1.998	-0.003333333	-28.57726207	0.631055556	Decomposers	Mesofauna	Bulk	Oribatida: Punctoribates punctum	2.207262066	6.036944444	0.50062896	1.38716866	-0.634388889	1.366944444
Oribatida	Punctoribates punctum	Young fallow	Bromus sterilis	Y1	7	-26.57	6.994	-27.19009341	-28.07663311	1.998	-0.003333333	-28.57726207	0.631055556	Decomposers	Mesofauna	Bulk	Oribatida: Punctoribates punctum	2.007262066	6.362944444	0.50062896	1.38716866	-0.634388889	1.366944444
Plantae	Medicago sativa	Old fallow	Medicago sativa	O1	1	-28.98716035	-0.889	-27.33035392	-28.45543643	-0.087666667	-0.908333333	-28.27247587	-0.125555556	Plants	Plants	Roots	Plantae: Medicago sativa	-0.714684481	-0.763444444	-0.18296056	0.94212195	-0.782777777	0.037888889
Plantae	Medicago sativa	Old fallow	Medicago sativa	O1	2	-27.71681993	-0.912	-27.33035392	-28.45543643	-0.087666667	-0.908333333	-28.27247587	-0.125555556	Plants	Plants	Roots	Plantae: Medicago sativa	0.555655939	-0.786444444	-0.18296056	0.94212195	-0.782777777	0.037888889
Plantae	Medicago sativa	Old fallow	Medicago sativa	O1	3	-28.66232901	-0.924	-27.33035392	-28.45543643	-0.087666667	-0.908333333	-28.27247587	-0.125555556	Plants	Plants	Roots	Plantae: Medicago sativa	-0.389853141	-0.798444444	-0.18296056	0.94212195	-0.782777777	0.037888889
Plantae	Medicago sativa	Old fallow	Medicago sativa	O2	10	-27.71781941	-0.383	-26.82728178	-27.59388376	1.285	0.316	-27.73292268	0.425388889	Plants	Plants	Roots	Plantae: Medicago sativa	0.015103268	-0.808388889	0.13903892	0.9056409	-0.109388889	0.859611111
Plantae	Medicago sativa	Old fallow	Medicago sativa	O2	11	-27.52791801	-0.341	-26.82728178	-27.59388376	1.285	0.316	-27.73292268	0.425388889	Plants	Plants	Roots	Plantae: Medicago sativa	0.205004668	-0.766388889	0.13903892	0.9056409	-0.109388889	0.859611111
Plantae	Medicago sativa	Old fallow	Medicago sativa	O2	12	-27.53591386	1.672	-26.82728178	-27.59388376	1.285	0.316	-27.73292268	0.425388889	Plants	Plants	Roots	Plantae: Medicago sativa	0.197008818	1.246611111	0.13903892	0.9056409	-0.109388889	0.859611111
Plantae	Medicago sativa	Old fallow	Medicago sativa	O3	19	-27.82576336	-0.205	-27.20541879	-28.10561806	-0.061	-0.378333333	-28.18318889	-0.229888889	Plants	Plants	Roots	Plantae: Medicago sativa	0.357425533	0.024888889	0.07757083	0.9777701	-0.148444444	0.168888889
Plantae	Medicago sativa	Old fallow	Medicago sativa	O3	20	-28.59836222	-0.204	-27.20541879	-28.10561806	-0.061	-0.378333333	-28.18318889	-0.229888889	Plants	Plants	Roots	Plantae: Medicago sativa	-0.415173327	0.025888889	0.07757083	0.9777701	-0.148444444	0.168888889
Plantae	Medicago sativa	Old fallow	Medicago sativa	O3	21	-27.89272859	-0.726	-27.20541879	-28.10561806	-0.061	-0.378333333	-28.18318889	-0.229888889	Plants	Plants	Roots	Plantae: Medicago sativa	0.290460303	-0.496111111	0.07757083	0.9777701	-0.148444444	0.168888889
Plantae	Taraxacum officinale	Old fallow	Taraxacum officinale	O1	4	-28.14859574	-0.177	-28.98949248	-27.9203809	0.344	-0.297	-28.27247587	-0.125555556	Plants	Plants	Roots	Plantae: Taraxacum officinale	0.123880129	-0.051444444	0.35209497	-0.71701661	-0.171444444	0.469555556
Plantae	Taraxacum officinale	Old fallow	Taraxacum officinale	O1	5	-27.90372289	-0.22	-28.98949248	-27.9203809	0.344	-0.297	-28.27247587	-0.125555556	Plants	Plants	Roots	Plantae: Taraxacum officinale	0.368752979	-0.094444444	0.35209497	-0.71701661	-0.171444444	0.469555556
Plantae	Taraxacum officinale	Old fallow	Taraxacum officinale	O1	6	-27.70882408	-0.494	-28.98949248	-27.9203809	0.344	-0.297	-28.27247587	-0.125555556	Plants	Plants	Roots	Plantae: Taraxacum officinale	0.563651789	-0.368444444	0.35209497	-0.71701661	-0.171444444	0.469555556
Plantae	Taraxacum officinale	Old fallow	Taraxacum officinale	O2	13	-27.80177582	0.096	-28.9161972	-27.7061588	0.754666667	-0.159666667	-27.73292268	0.425388889	Plants	Plants	Roots	Plantae: Taraxacum officinale	-0.068853142	-0.329388889	0.02676388	-1.18327452	-0.585055556	0.329277778
Plantae	Taraxacum officinale	Old fallow	Taraxacum officinale	O2	14	-27.62686663	-0.264	-28.9161972	-27.7061588	0.754666667	-0.159666667	-27.73292268	0.425388889	Plants	Plants	Roots	Plantae: Taraxacum officinale	0.106056048	-0.689388889	0.02676388	-1.18327452	-0.585055556	0.329277778
Plantae	Taraxacum officinale	Old fallow	Taraxacum officinale	O2	15	-27.68983394	-0.311	-28.9161972	-27.7061588	0.754666667	-0.159666667	-27.73292268	0.425388889	Plants	Plants	Roots	Plantae: Taraxacum officinale	0.043088738	-0.736388889	0.02676388	-1.18327452	-0.585055556	0.329277778
Plantae	Taraxacum officinale	Old fallow	Taraxacum officinale	O3	22	-27.89172911	-0.791	-28.73828957	-27.99634146	0.073	-0.397	-28.18318889	-0.229888889	Plants	Plants	Roots	Plantae: Taraxacum officinale	0.291459783	-0.561111111	0.18684743	-0.55510068	-0.167111111	0.302888889
Plantae	Taraxacum officinale	Old fallow	Taraxacum officinale	O3	23	-28.4834219	-0.151	-28.73828957	-27.99634146	0.073	-0.397	-28.18318889	-0.229888889	Plants	Plants	Roots	Plantae: Taraxacum officinale	-0.300233007	0.078888889	0.18684743	-0.55510068	-0.167111111	0.302888889
Plantae	Taraxacum officinale	Old fallow	Taraxacum officinale	O3	24	-27.61387338	-0.249	-28.73828957	-27.99634146	0.073	-0.397	-28.18318889	-0.229888889	Plants	Plants	Roots	Plantae: Taraxacum officinale	0.569315513	-0.019111111	0.18684743	-0.55510068	-0.167111111	0.302888889
Plantae	Bromus sterilis	Old fallow	Bromus sterilis	O1	7	-29.75975921	0	-27.32102543	-29.61816606	0.366333333	-0.170666667	-28.27247587	-0.125555556	Plants	Plants	Roots	Plantae: Bromus sterilis	-1.487283341	0.125555556	-1.34569019	0.95145044	-0.045111111	0.491888889
Plantae	Bromus sterilis	Old fallow	Bromus sterilis	O1	8	-29.49489673	-0.106	-27.32102543	-29.61816606	0.366333333	-0.170666667	-28.27247587	-0.125555556	Plants	Plants	Roots	Plantae: Bromus sterilis	-1.222420861	0.019555556	-1.34569019	0.95145044	-0.045111111	0.491888889
Plantae	Bromus sterilis	Old fallow	Bromus sterilis	O1	9	-29.59984224	-0.406	-27.32102543	-29.61816606	0.366333333	-0.170666667	-28.27247587	-0.125555556	Plants	Plants	Roots	Plantae: Bromus sterilis	-1.327366371	-0.280444444	-1.34569019	0.95145044	-0.045111111	0.491888889
Plantae	Bromus sterilis	Old fallow	Bromus sterilis	O2	16	-28.82724338	-1.53	-26.55009237	-28.80392216	1.308	-0.951666667	-27.73292268	0.425388889	Plants	Plants	Roots	Plantae: Bromus sterilis	-1.094320702	-1.955388889	-1.07099948	1.18283031	-1.377055556	0.882611111
Plantae	Bromus sterilis	Old fallow	Bromus sterilis	O2	17	-28.83923716	-1.136	-26.55009237	-28.80392216	1.308	-0.951666667	-27.73292268	0.425388889	Plants	Plants	Roots	Plantae: Bromus sterilis	-1.106314482	-1.561388889	-1.07099948	1.18283031	-1.377055556	0.882611111
Plantae	Bromus sterilis	Old fallow	Bromus sterilis	O2	18	-28.74528594	-0.189	-26.55009237	-28.80392216	1.308	-0.951666667	-27.73292268	0.425388889	Plants	Plants	Roots	Plantae: Bromus sterilis	-1.012363262	-0.614388889	-1.07099948	1.18283031	-1.377055556	0.882611111
Plantae	Bromus sterilis	Old fallow	Bromus sterilis	O3	25	-29.41393876	-0.716	-27.58888635	-29.46457914	0.233	-0.849	-28.18318889	-0.229888889	Plants	Plants	Roots	Plantae: Bromus sterilis	-1.230749867	-0.486111111	-1.28139025	0.59430254	-0.619111111	0.462888889
Plantae	Bromus sterilis	Old fallow	Bromus sterilis	O3	26	-29.51588583	-1.185	-27.58888635	-29.46457914	0.233	-0.849	-28.18318889	-0.229888889	Plants	Plants	Roots	Plantae: Bromus sterilis	-1.332696937	-0.955111111	-1.28139025	0.59430254	-0.619111111	0.462888889
Plantae	Bromus sterilis	Old fallow	Bromus sterilis	O3	27	-29.46391282	-0.646	-27.58888635	-29.46457914	0.233	-0.849	-28.18318889	-0.229888889	Plants	Plants	Roots	Plantae: Bromus sterilis	-1.280723927	-0.416111111	-1.28139025	0.59430254	-0.619111111	0.462888889
Plantae	Medicago sativa	Young fallow	Medicago sativa	Y1	1	-30.02861962	0.323	-28.19090711	-29.46757758	0.511666667	-0.013666667	-28.57726207	0.631055556	Plants	Plants	Roots	Plantae: Medicago sativa	-1.451357554	-0.308055556	-0.89031551	0.38635496	-0.644722223	-0.119388889
Plantae	Medicago sativa	Young fallow	Medicago sativa	Y1	2	-29.62882719	0.42	-28.19090711	-29.46757758	0.511666667	-0.013666667	-28.57726207	0.631055556	Plants	Plants	Roots	Plantae: Medicago sativa	-1.051565124	-0.211055556	-0.89031551	0.38635496	-0.644722223	-0.119388889
Plantae	Medicago sativa	Young fallow	Medicago sativa	Y1	3	-28.74528594	-0.784	-28.19090711	-29.46757758	0.511666667	-0.013666667	-28.57726207	0.631055556	Plants	Plants	Roots	Plantae: Medicago sativa	-0.168023874	-1.415055556	-0.89031551	0.38635496	-0.644722223	-0.119388889
Plantae	Medicago sativa	Young fallow	Medicago sativa	Y2	10	-26.19660924	-0.486	-26.32687494	-26.36418889	-0.034333333	-0.491	-27.18876077	-0.435	Plants	Plants	Roots	Plantae: Medicago sativa	0.992151528	-0.051	0.82457188	0.86188583	-0.056	0.400666667
Plantae	Medicago sativa	Young fallow	Medicago sativa	Y2	11	-26.28756201	-0.591	-26.32687494	-26.36418889	-0.034333333	-0.491	-27.18876077	-0.435	Plants	Plants	Roots	Plantae: Medicago sativa	0.901198758	-0.156	0.82457188	0.86188583	-0.056	0.400666667
Plantae	Medicago sativa	Young fallow	Medicago sativa	Y2	12	-26.60839543	-0.396	-26.32687494	-26.36418889	-0.034333333	-0.491	-27.18876077	-0.435	Plants	Plants	Roots	Plantae: Medicago sativa	0.580365338	0.039	0.82457188	0.86188583	-0.056	0.400666667
Plantae	Medicago sativa	Young fallow	Medicago sativa	Y3	19	-27.18809445	-1.419	-27.31769383	-27.21241516	-0.374333333	-1.027666667	-27.86524287	-1.300722222	Plants	Plants	Roots	Plantae: Medicago sativa	0.677148416	-0.118277778	0.65282771	0.54754904	0.273055555	0.926388889
Plantae	Medicago sativa	Young fallow	Medicago sativa	Y3	20	-26.78130566	-0.861	-27.31769383	-27.21241516	-0.374333333	-1.027666667	-27.86524287	-1.300722222	Plants	Plants	Roots	Plantae: Medicago sativa	1.083937206	0.439722222	0.65282771	0.54754904	0.273055555	0.926388889
Plantae	Medicago sativa	Young fallow	Medicago sativa	Y3	21	-27.66784536	-0.803	-27.31769383	-27.21241516	-0.374333333	-1.027666667	-27.86524287	-1.300722222	Plants	Plants	Roots	Plantae: Medicago sativa	0.197397506	0.497722222	0.65282771	0.54754904	0.273055555	0.926388889
Plantae	Taraxacum officinale	Young fallow	Taraxacum officinale	Y1	4	-29.57885314	-1.163	-29.51988376	-29.01847743	1.576	-0.282333333	-28.57726207	0.631055556	Plants	Plants	Roots	Plantae: Taraxacum officinale	-1.001591074	-1.794055556	-0.44121536	-0.94262169	-0.913388889	0.944944444
Plantae	Taraxacum officinale	Young fallow	Taraxacum officinale	Y1	5	-28.90420343	-0.151	-29.51988376	-29.01847743	1.576	-0.282333333	-28.57726207	0.631055556	Plants	Plants	Roots	Plantae: Taraxacum officinale	-0.326941364	-0.782055556	-0.44121536	-0.94262169	-0.913388889	0.944944444
Plantae	Taraxacum officinale	Young fallow	Taraxacum officinale	Y1	6	-28.57237571	0.467	-29.51988376	-29.01847743	1.576	-0.282333333	-28.57726207	0.631055556	Plants	Plants	Roots	Plantae: Taraxacum officinale	0.004886356	-0.164055556	-0.44121536	-0.94262169	-0.913388889	0.944944444
Plantae	Taraxacum officinale	Young fallow	Taraxacum officinale	Y2	13	-28.15959004	-1.28	-28.72296419	-28.06363985	-0.161666667	-0.840333333	-27.18876077	-0.435	Plants	Plants	Roots	Plantae: Taraxacum officinale	-0.970829272	-0.845	-0.87487908	-1.53420342	-0.405333333	0.273333333
Plantae	Taraxacum officinale	Young fallow	Taraxacum officinale	Y2	14	-28.23255215	-0.649	-28.72296419	-28.06363985	-0.161666667	-0.840333333	-27.18876077	-0.435	Plants	Plants	Roots	Plantae: Taraxacum officinale	-1.043791382	-0.214	-0.87487908	-1.53420342	-0.405333333	0.273333333
Plantae	Taraxacum officinale	Young fallow	Taraxacum officinale	Y2	15	-27.79877737	-0.592	-28.72296419	-28.06363985	-0.161666667	-0.840333333	-27.18876077	-0.435	Plants	Plants	Roots	Plantae: Taraxacum officinale	-0.610016602	-0.157	-0.87487908	-1.53420342	-0.405333333	0.273333333
Plantae	Taraxacum officinale	Young fallow	Taraxacum officinale	Y3	22	-28.29252102	-2.499	-29.35363674	-28.25054281	-1.172333333	-2.191333333	-27.86524287	-1.300722222	Plants	Plants	Roots	Plantae: Taraxacum officinale	-0.427278154	-1.198277778	-0.38529994	-1.48839387	-0.890611111	0.128388889
Plantae	Taraxacum officinale	Young fallow	Taraxacum officinale	Y3	23	-28.15059471	-1.403	-29.35363674	-28.25054281	-1.172333333	-2.191333333	-27.86524287	-1.300722222	Plants	Plants	Roots	Plantae: Taraxacum officinale	-0.285351844	-0.102277778	-0.38529994	-1.48839387	-0.890611111	0.128388889
Plantae	Taraxacum officinale	Young fallow	Taraxacum officinale	Y3	24	-28.30851271	-2.672	-29.35363674	-28.25054281	-1.172333333	-2.191333333	-27.86524287	-1.300722222	Plants	Plants	Roots	Plantae: Taraxacum officinale	-0.443269844	-1.371277778	-0.38529994	-1.48839387	-0.890611111	0.128388889
Plantae	Bromus sterilis	Young fallow	Bromus sterilis	Y1	7	-27.69283238	-0.177	-27.19009341	-28.07663311	1.998	-0.003333333	-28.57726207	0.631055556	Plants	Plants	Roots	Plantae: Bromus sterilis	0.884429686	-0.808055556	0.50062896	1.38716866	-0.634388889	1.366944444
Plantae	Bromus sterilis	Young fallow	Bromus sterilis	Y1	8	-28.22055838	-0.259	-27.19009341	-28.07663311	1.998	-0.003333333	-28.57726207	0.631055556	Plants	Plants	Roots	Plantae: Bromus sterilis	0.356703686	-0.890055556	0.50062896	1.38716866	-0.634388889	1.366944444
Plantae	Bromus sterilis	Young fallow	Bromus sterilis	Y1	9	-28.31650856	0.426	-27.19009341	-28.07663311	1.998	-0.003333333	-28.57726207	0.631055556	Plants	Plants	Roots	Plantae: Bromus sterilis	0.260753506	-0.205055556	0.50062896	1.38716866	-0.634388889	1.366944444
Plantae	Bromus sterilis	Young fallow	Bromus sterilis	Y2	16	-28.73928905	-1.199	-24.50981837	-29.14507836	-0.018	-1.064666667	-27.18876077	-0.435	Plants	Plants	Roots	Plantae: Bromus sterilis	-1.550528282	-0.764	-1.95631759	2.6789424	-0.629666667	0.417
Plantae	Bromus sterilis	Young fallow	Bromus sterilis	Y2	17	-29.26801453	-1.194	-24.50981837	-29.14507836	-0.018	-1.064666667	-27.18876077	-0.435	Plants	Plants	Roots	Plantae: Bromus sterilis	-2.079253762	-0.759	-1.95631759	2.6789424	-0.629666667	0.417
Plantae	Bromus sterilis	Young fallow	Bromus sterilis	Y2	18	-29.4279315	-0.801	-24.50981837	-29.14507836	-0.018	-1.064666667	-27.18876077	-0.435	Plants	Plants	Roots	Plantae: Bromus sterilis	-2.239170732	-0.366	-1.95631759	2.6789424	-0.629666667	0.417
Plantae	Bromus sterilis	Young fallow	Bromus sterilis	Y3	25	-29.46091437	-1.812	-25.707863	-29.34930565	-1.030666667	-2.008	-27.86524287	-1.300722222	Plants	Plants	Roots	Plantae: Bromus sterilis	-1.595671504	-0.511277778	-1.48406278	2.15737987	-0.707277778	0.270055555
Plantae	Bromus sterilis	Young fallow	Bromus sterilis	Y3	26	-28.86222522	-1.864	-25.707863	-29.34930565	-1.030666667	-2.008	-27.86524287	-1.300722222	Plants	Plants	Roots	Plantae: Bromus sterilis	-0.996982354	-0.563277778	-1.48406278	2.15737987	-0.707277778	0.270055555
Plantae	Bromus sterilis	Young fallow	Bromus sterilis	Y3	27	-29.72477737	-2.348	-25.707863	-29.34930565	-1.030666667	-2.008	-27.86524287	-1.300722222	Plants	Plants	Roots	Plantae: Bromus sterilis	-1.859534504	-1.047277778	-1.48406278	2.15737987	-0.707277778	0.270055555
Plantae	Medicago sativa	Old fallow	Medicago sativa	O1	1	-27.46794914	-0.214	-27.33035392	-28.45543643	-0.087666667	-0.908333333	-28.27247587	-0.125555556	Plants	Plants	Shoots	Plantae: Medicago sativa	0.804526729	-0.088444444	-0.18296056	0.94212195	-0.782777777	0.037888889
Plantae	Medicago sativa	Old fallow	Medicago sativa	O1	2	-27.57389414	-0.046	-27.33035392	-28.45543643	-0.087666667	-0.908333333	-28.27247587	-0.125555556	Plants	Plants	Shoots	Plantae: Medicago sativa	0.698581729	0.079555556	-0.18296056	0.94212195	-0.782777777	0.037888889
Plantae	Medicago sativa	Old fallow	Medicago sativa	O1	3	-26.94921847	-0.003	-27.33035392	-28.45543643	-0.087666667	-0.908333333	-28.27247587	-0.125555556	Plants	Plants	Shoots	Plantae: Medicago sativa	1.323257399	0.122555556	-0.18296056	0.94212195	-0.782777777	0.037888889
Plantae	Medicago sativa	Old fallow	Medicago sativa	O2	10	-26.76731292	0.208	-26.82728178	-27.59388376	1.285	0.316	-27.73292268	0.425388889	Plants	Plants	Shoots	Plantae: Medicago sativa	0.965609758	-0.217388889	0.13903892	0.9056409	-0.109388889	0.859611111
Plantae	Medicago sativa	Old fallow	Medicago sativa	O2	11	-27.23906798	0.308	-26.82728178	-27.59388376	1.285	0.316	-27.73292268	0.425388889	Plants	Plants	Shoots	Plantae: Medicago sativa	0.493854698	-0.117388889	0.13903892	0.9056409	-0.109388889	0.859611111
Plantae	Medicago sativa	Old fallow	Medicago sativa	O2	12	-26.47546445	3.339	-26.82728178	-27.59388376	1.285	0.316	-27.73292268	0.425388889	Plants	Plants	Shoots	Plantae: Medicago sativa	1.257458228	2.913611111	0.13903892	0.9056409	-0.109388889	0.859611111
Plantae	Medicago sativa	Old fallow	Medicago sativa	O3	19	-27.06515828	-0.05	-27.20541879	-28.10561806	-0.061	-0.378333333	-28.18318889	-0.229888889	Plants	Plants	Shoots	Plantae: Medicago sativa	1.118030613	0.179888889	0.07757083	0.9777701	-0.148444444	0.168888889
Plantae	Medicago sativa	Old fallow	Medicago sativa	O3	20	-27.46395122	0.057	-27.20541879	-28.10561806	-0.061	-0.378333333	-28.18318889	-0.229888889	Plants	Plants	Shoots	Plantae: Medicago sativa	0.719237673	0.286888889	0.07757083	0.9777701	-0.148444444	0.168888889
Plantae	Medicago sativa	Old fallow	Medicago sativa	O3	21	-27.08714686	-0.19	-27.20541879	-28.10561806	-0.061	-0.378333333	-28.18318889	-0.229888889	Plants	Plants	Shoots	Plantae: Medicago sativa	1.096042033	0.039888889	0.07757083	0.9777701	-0.148444444	0.168888889
Plantae	Taraxacum officinale	Old fallow	Taraxacum officinale	O1	4	-28.69331292	1.01	-28.98949248	-27.9203809	0.344	-0.297	-28.27247587	-0.125555556	Plants	Plants	Shoots	Plantae: Taraxacum officinale	-0.420837051	1.135555556	0.35209497	-0.71701661	-0.171444444	0.469555556
Plantae	Taraxacum officinale	Old fallow	Taraxacum officinale	O1	5	-29.11509393	-0.653	-28.98949248	-27.9203809	0.344	-0.297	-28.27247587	-0.125555556	Plants	Plants	Shoots	Plantae: Taraxacum officinale	-0.842618061	-0.527444444	0.35209497	-0.71701661	-0.171444444	0.469555556
Plantae	Taraxacum officinale	Old fallow	Taraxacum officinale	O1	6	-29.16007058	0.675	-28.98949248	-27.9203809	0.344	-0.297	-28.27247587	-0.125555556	Plants	Plants	Shoots	Plantae: Taraxacum officinale	-0.887594711	0.800555556	0.35209497	-0.71701661	-0.171444444	0.469555556
Plantae	Taraxacum officinale	Old fallow	Taraxacum officinale	O2	13	-29.18205916	0.794	-28.9161972	-27.7061588	0.754666667	-0.159666667	-27.73292268	0.425388889	Plants	Plants	Shoots	Plantae: Taraxacum officinale	-1.449136482	0.368611111	0.02676388	-1.18327452	-0.585055556	0.329277778
Plantae	Taraxacum officinale	Old fallow	Taraxacum officinale	O2	14	-28.68231863	0.659	-28.9161972	-27.7061588	0.754666667	-0.159666667	-27.73292268	0.425388889	Plants	Plants	Shoots	Plantae: Taraxacum officinale	-0.949395952	0.233611111	0.02676388	-1.18327452	-0.585055556	0.329277778
Plantae	Taraxacum officinale	Old fallow	Taraxacum officinale	O2	15	-28.8842138	0.811	-28.9161972	-27.7061588	0.754666667	-0.159666667	-27.73292268	0.425388889	Plants	Plants	Shoots	Plantae: Taraxacum officinale	-1.151291122	0.385611111	0.02676388	-1.18327452	-0.585055556	0.329277778
Plantae	Taraxacum officinale	Old fallow	Taraxacum officinale	O3	22	-28.32650337	-0.17	-28.73828957	-27.99634146	0.073	-0.397	-28.18318889	-0.229888889	Plants	Plants	Shoots	Plantae: Taraxacum officinale	-0.143314477	0.059888889	0.18684743	-0.55510068	-0.167111111	0.302888889
Plantae	Taraxacum officinale	Old fallow	Taraxacum officinale	O3	23	-29.26801453	-0.214	-28.73828957	-27.99634146	0.073	-0.397	-28.18318889	-0.229888889	Plants	Plants	Shoots	Plantae: Taraxacum officinale	-1.084825637	0.015888889	0.18684743	-0.55510068	-0.167111111	0.302888889
Plantae	Taraxacum officinale	Old fallow	Taraxacum officinale	O3	24	-28.6203508	0.603	-28.73828957	-27.99634146	0.073	-0.397	-28.18318889	-0.229888889	Plants	Plants	Shoots	Plantae: Taraxacum officinale	-0.437161907	0.832888889	0.18684743	-0.55510068	-0.167111111	0.302888889
Plantae	Bromus sterilis	Old fallow	Bromus sterilis	O1	7	-27.8077727	0.275	-27.32102543	-29.61816606	0.366333333	-0.170666667	-28.27247587	-0.125555556	Plants	Plants	Shoots	Plantae: Bromus sterilis	0.464703169	0.400555556	-1.34569019	0.95145044	-0.045111111	0.491888889
Plantae	Bromus sterilis	Old fallow	Bromus sterilis	O1	8	-26.29255942	0.464	-27.32102543	-29.61816606	0.366333333	-0.170666667	-28.27247587	-0.125555556	Plants	Plants	Shoots	Plantae: Bromus sterilis	1.979916449	0.589555556	-1.34569019	0.95145044	-0.045111111	0.491888889
Plantae	Bromus sterilis	Old fallow	Bromus sterilis	O1	9	-27.86274416	0.36	-27.32102543	-29.61816606	0.366333333	-0.170666667	-28.27247587	-0.125555556	Plants	Plants	Shoots	Plantae: Bromus sterilis	0.409731709	0.485555556	-1.34569019	0.95145044	-0.045111111	0.491888889
Plantae	Bromus sterilis	Old fallow	Bromus sterilis	O2	16	-27.08114997	0.957	-26.55009237	-28.80392216	1.308	-0.951666667	-27.73292268	0.425388889	Plants	Plants	Shoots	Plantae: Bromus sterilis	0.651772708	0.531611111	-1.07099948	1.18283031	-1.377055556	0.882611111
Plantae	Bromus sterilis	Old fallow	Bromus sterilis	O2	17	-25.63590036	1.275	-26.55009237	-28.80392216	1.308	-0.951666667	-27.73292268	0.425388889	Plants	Plants	Shoots	Plantae: Bromus sterilis	2.097022318	0.849611111	-1.07099948	1.18283031	-1.377055556	0.882611111
Plantae	Bromus sterilis	Old fallow	Bromus sterilis	O2	18	-26.93322678	1.692	-26.55009237	-28.80392216	1.308	-0.951666667	-27.73292268	0.425388889	Plants	Plants	Shoots	Plantae: Bromus sterilis	0.799695898	1.266611111	-1.07099948	1.18283031	-1.377055556	0.882611111
Plantae	Bromus sterilis	Old fallow	Bromus sterilis	O3	25	-27.52192112	0.772	-27.58888635	-29.46457914	0.233	-0.849	-28.18318889	-0.229888889	Plants	Plants	Shoots	Plantae: Bromus sterilis	0.661267773	1.001888889	-1.28139025	0.59430254	-0.619111111	0.462888889
Plantae	Bromus sterilis	Old fallow	Bromus sterilis	O3	26	-27.06215983	-0.574	-27.58888635	-29.46457914	0.233	-0.849	-28.18318889	-0.229888889	Plants	Plants	Shoots	Plantae: Bromus sterilis	1.121029063	-0.344111111	-1.28139025	0.59430254	-0.619111111	0.462888889
Plantae	Bromus sterilis	Old fallow	Bromus sterilis	O3	27	-28.1825781	0.501	-27.58888635	-29.46457914	0.233	-0.849	-28.18318889	-0.229888889	Plants	Plants	Shoots	Plantae: Bromus sterilis	0.000610793	0.730888889	-1.28139025	0.59430254	-0.619111111	0.462888889
Plantae	Medicago sativa	Young fallow	Medicago sativa	Y1	1	-27.85075039	0.267	-28.19090711	-29.46757758	0.511666667	-0.013666667	-28.57726207	0.631055556	Plants	Plants	Shoots	Plantae: Medicago sativa	0.726511676	-0.364055556	-0.89031551	0.38635496	-0.644722223	-0.119388889
Plantae	Medicago sativa	Young fallow	Medicago sativa	Y1	2	-28.05864245	0.3	-28.19090711	-29.46757758	0.511666667	-0.013666667	-28.57726207	0.631055556	Plants	Plants	Shoots	Plantae: Medicago sativa	0.518619616	-0.331055556	-0.89031551	0.38635496	-0.644722223	-0.119388889
Plantae	Medicago sativa	Young fallow	Medicago sativa	Y1	3	-28.66332849	0.968	-28.19090711	-29.46757758	0.511666667	-0.013666667	-28.57726207	0.631055556	Plants	Plants	Shoots	Plantae: Medicago sativa	-0.086066424	0.336944444	-0.89031551	0.38635496	-0.644722223	-0.119388889
Plantae	Medicago sativa	Young fallow	Medicago sativa	Y2	10	-25.9877177	-0.247	-26.32687494	-26.36418889	-0.034333333	-0.491	-27.18876077	-0.435	Plants	Plants	Shoots	Plantae: Medicago sativa	1.201043068	0.188	0.82457188	0.86188583	-0.056	0.400666667
Plantae	Medicago sativa	Young fallow	Medicago sativa	Y2	11	-26.17162221	-0.019	-26.32687494	-26.36418889	-0.034333333	-0.491	-27.18876077	-0.435	Plants	Plants	Shoots	Plantae: Medicago sativa	1.017138558	0.416	0.82457188	0.86188583	-0.056	0.400666667
Plantae	Medicago sativa	Young fallow	Medicago sativa	Y2	12	-26.8212849	0.163	-26.32687494	-26.36418889	-0.034333333	-0.491	-27.18876077	-0.435	Plants	Plants	Shoots	Plantae: Medicago sativa	0.367475868	0.598	0.82457188	0.86188583	-0.056	0.400666667
Plantae	Medicago sativa	Young fallow	Medicago sativa	Y3	19	-27.22407577	-0.735	-27.31769383	-27.21241516	-0.374333333	-1.027666667	-27.86524287	-1.300722222	Plants	Plants	Shoots	Plantae: Medicago sativa	0.641167096	0.565722222	0.65282771	0.54754904	0.273055555	0.926388889
Plantae	Medicago sativa	Young fallow	Medicago sativa	Y3	20	-26.95021796	0.199	-27.31769383	-27.21241516	-0.374333333	-1.027666667	-27.86524287	-1.300722222	Plants	Plants	Shoots	Plantae: Medicago sativa	0.915024906	1.499722222	0.65282771	0.54754904	0.273055555	0.926388889
Plantae	Medicago sativa	Young fallow	Medicago sativa	Y3	21	-27.77878775	-0.587	-27.31769383	-27.21241516	-0.374333333	-1.027666667	-27.86524287	-1.300722222	Plants	Plants	Shoots	Plantae: Medicago sativa	0.086455116	0.713722222	0.65282771	0.54754904	0.273055555	0.926388889
Plantae	Taraxacum officinale	Young fallow	Taraxacum officinale	Y1	4	-29.25102335	2.276	-29.51988376	-29.01847743	1.576	-0.282333333	-28.57726207	0.631055556	Plants	Plants	Shoots	Plantae: Taraxacum officinale	-0.673761284	1.644944444	-0.44121536	-0.94262169	-0.913388889	0.944944444
Plantae	Taraxacum officinale	Young fallow	Taraxacum officinale	Y1	5	-29.74576648	1.455	-29.51988376	-29.01847743	1.576	-0.282333333	-28.57726207	0.631055556	Plants	Plants	Shoots	Plantae: Taraxacum officinale	-1.168504414	0.823944444	-0.44121536	-0.94262169	-0.913388889	0.944944444
Plantae	Taraxacum officinale	Young fallow	Taraxacum officinale	Y1	6	-29.56286144	0.997	-29.51988376	-29.01847743	1.576	-0.282333333	-28.57726207	0.631055556	Plants	Plants	Shoots	Plantae: Taraxacum officinale	-0.985599374	0.365944444	-0.44121536	-0.94262169	-0.913388889	0.944944444
Plantae	Taraxacum officinale	Young fallow	Taraxacum officinale	Y2	13	-28.29551946	-1.082	-28.72296419	-28.06363985	-0.161666667	-0.840333333	-27.18876077	-0.435	Plants	Plants	Shoots	Plantae: Taraxacum officinale	-1.106758692	-0.647	-0.87487908	-1.53420342	-0.405333333	0.273333333
Plantae	Taraxacum officinale	Young fallow	Taraxacum officinale	Y2	14	-28.96117385	0.754	-28.72296419	-28.06363985	-0.161666667	-0.840333333	-27.18876077	-0.435	Plants	Plants	Shoots	Plantae: Taraxacum officinale	-1.772413082	1.189	-0.87487908	-1.53420342	-0.405333333	0.273333333
Plantae	Taraxacum officinale	Young fallow	Taraxacum officinale	Y2	15	-28.91219927	-0.157	-28.72296419	-28.06363985	-0.161666667	-0.840333333	-27.18876077	-0.435	Plants	Plants	Shoots	Plantae: Taraxacum officinale	-1.723438502	0.278	-0.87487908	-1.53420342	-0.405333333	0.273333333
Plantae	Taraxacum officinale	Young fallow	Taraxacum officinale	Y3	22	-29.41893617	-1.714	-29.35363674	-28.25054281	-1.172333333	-2.191333333	-27.86524287	-1.300722222	Plants	Plants	Shoots	Plantae: Taraxacum officinale	-1.553693304	-0.413277778	-0.38529994	-1.48839387	-0.890611111	0.128388889
Plantae	Taraxacum officinale	Young fallow	Taraxacum officinale	Y3	23	-29.26501609	-1.161	-29.35363674	-28.25054281	-1.172333333	-2.191333333	-27.86524287	-1.300722222	Plants	Plants	Shoots	Plantae: Taraxacum officinale	-1.399773224	0.139722222	-0.38529994	-1.48839387	-0.890611111	0.128388889
Plantae	Taraxacum officinale	Young fallow	Taraxacum officinale	Y3	24	-29.37695797	-0.642	-29.35363674	-28.25054281	-1.172333333	-2.191333333	-27.86524287	-1.300722222	Plants	Plants	Shoots	Plantae: Taraxacum officinale	-1.511715104	0.658722222	-0.38529994	-1.48839387	-0.890611111	0.128388889
Plantae	Bromus sterilis	Young fallow	Bromus sterilis	Y1	7	-26.92023352	1.311	-27.19009341	-28.07663311	1.998	-0.003333333	-28.57726207	0.631055556	Plants	Plants	Shoots	Plantae: Bromus sterilis	1.657028546	0.679944444	0.50062896	1.38716866	-0.634388889	1.366944444
Plantae	Bromus sterilis	Young fallow	Bromus sterilis	Y1	8	-27.56589829	3.193	-27.19009341	-28.07663311	1.998	-0.003333333	-28.57726207	0.631055556	Plants	Plants	Shoots	Plantae: Bromus sterilis	1.011363776	2.561944444	0.50062896	1.38716866	-0.634388889	1.366944444
Plantae	Bromus sterilis	Young fallow	Bromus sterilis	Y1	9	-27.08414842	1.49	-27.19009341	-28.07663311	1.998	-0.003333333	-28.57726207	0.631055556	Plants	Plants	Shoots	Plantae: Bromus sterilis	1.493113646	0.858944444	0.50062896	1.38716866	-0.634388889	1.366944444
Plantae	Bromus sterilis	Young fallow	Bromus sterilis	Y2	16	-24.39654385	0.422	-24.50981837	-29.14507836	-0.018	-1.064666667	-27.18876077	-0.435	Plants	Plants	Shoots	Plantae: Bromus sterilis	2.792216918	0.857	-1.95631759	2.6789424	-0.629666667	0.417
Plantae	Bromus sterilis	Young fallow	Bromus sterilis	Y2	17	-24.36855838	-0.413	-24.50981837	-29.14507836	-0.018	-1.064666667	-27.18876077	-0.435	Plants	Plants	Shoots	Plantae: Bromus sterilis	2.820202388	0.022	-1.95631759	2.6789424	-0.629666667	0.417
Plantae	Bromus sterilis	Young fallow	Bromus sterilis	Y2	18	-24.76435288	-0.063	-24.50981837	-29.14507836	-0.018	-1.064666667	-27.18876077	-0.435	Plants	Plants	Shoots	Plantae: Bromus sterilis	2.424407888	0.372	-1.95631759	2.6789424	-0.629666667	0.417
Plantae	Bromus sterilis	Young fallow	Bromus sterilis	Y3	25	-26.39350701	-0.672	-25.707863	-29.34930565	-1.030666667	-2.008	-27.86524287	-1.300722222	Plants	Plants	Shoots	Plantae: Bromus sterilis	1.471735856	0.628722222	-1.48406278	2.15737987	-0.707277778	0.270055555
Plantae	Bromus sterilis	Young fallow	Bromus sterilis	Y3	26	-25.31406746	-0.878	-25.707863	-29.34930565	-1.030666667	-2.008	-27.86524287	-1.300722222	Plants	Plants	Shoots	Plantae: Bromus sterilis	2.551175406	0.422722222	-1.48406278	2.15737987	-0.707277778	0.270055555
Plantae	Bromus sterilis	Young fallow	Bromus sterilis	Y3	27	-25.41601453	-1.542	-25.707863	-29.34930565	-1.030666667	-2.008	-27.86524287	-1.300722222	Plants	Plants	Shoots	Plantae: Bromus sterilis	2.449228336	-0.241277778	-1.48406278	2.15737987	-0.707277778	0.270055555
Staphylinidae	Aleocharinae	Old fallow	Medicago sativa	O1	1	-28.725	3.265	-27.33035392	-28.45543643	-0.087666667	-0.908333333	-28.27247587	-0.125555556	Predators/omnivores	Macrofauna	Bulk	Staphylinidae: Aleocharinae	-0.452524131	3.390555556	-0.18296056	0.94212195	-0.782777777	0.037888889
Staphylinidae	Aleocharinae	Old fallow	Medicago sativa	O1	2	-26.759	5.043	-27.33035392	-28.45543643	-0.087666667	-0.908333333	-28.27247587	-0.125555556	Predators/omnivores	Macrofauna	Bulk	Staphylinidae: Aleocharinae	1.513475869	5.168555556	-0.18296056	0.94212195	-0.782777777	0.037888889
Staphylinidae	Aleocharinae	Old fallow	Medicago sativa	O2	4	-28.551	7.246	-26.82728178	-27.59388376	1.285	0.316	-27.73292268	0.425388889	Predators/omnivores	Macrofauna	Bulk	Staphylinidae: Aleocharinae	-0.818077322	6.820611111	0.13903892	0.9056409	-0.109388889	0.859611111
Staphylinidae	Aleocharinae	Old fallow	Medicago sativa	O2	5	-28.117	7.555	-26.82728178	-27.59388376	1.285	0.316	-27.73292268	0.425388889	Predators/omnivores	Macrofauna	Bulk	Staphylinidae: Aleocharinae	-0.384077322	7.129611111	0.13903892	0.9056409	-0.109388889	0.859611111
Staphylinidae	Aleocharinae	Old fallow	Medicago sativa	O2	6	-28.314	8.488	-26.82728178	-27.59388376	1.285	0.316	-27.73292268	0.425388889	Predators/omnivores	Macrofauna	Bulk	Staphylinidae: Aleocharinae	-0.581077322	8.062611111	0.13903892	0.9056409	-0.109388889	0.859611111
Staphylinidae	Aleocharinae	Old fallow	Medicago sativa	O3	13	-27.532	6.401	-27.20541879	-28.10561806	-0.061	-0.378333333	-28.18318889	-0.229888889	Predators/omnivores	Macrofauna	Bulk	Staphylinidae: Aleocharinae	0.651188893	6.630888889	0.07757083	0.9777701	-0.148444444	0.168888889
Staphylinidae	Aleocharinae	Old fallow	Medicago sativa	O3	14	-28.985	5.308	-27.20541879	-28.10561806	-0.061	-0.378333333	-28.18318889	-0.229888889	Predators/omnivores	Macrofauna	Bulk	Staphylinidae: Aleocharinae	-0.801811107	5.537888889	0.07757083	0.9777701	-0.148444444	0.168888889
Staphylinidae	Aleocharinae	Old fallow	Taraxacum officinale	O1	3	-29.37	8.326	-28.98949248	-27.9203809	0.344	-0.297	-28.27247587	-0.125555556	Predators/omnivores	Macrofauna	Bulk	Staphylinidae: Aleocharinae	-1.097524131	8.451555556	0.35209497	-0.71701661	-0.171444444	0.469555556
Staphylinidae	Aleocharinae	Old fallow	Taraxacum officinale	O2	7	-28.055	7.362	-28.9161972	-27.7061588	0.754666667	-0.159666667	-27.73292268	0.425388889	Predators/omnivores	Macrofauna	Bulk	Staphylinidae: Aleocharinae	-0.322077322	6.936611111	0.02676388	-1.18327452	-0.585055556	0.329277778
Staphylinidae	Aleocharinae	Old fallow	Taraxacum officinale	O2	8	-28.426	7.392	-28.9161972	-27.7061588	0.754666667	-0.159666667	-27.73292268	0.425388889	Predators/omnivores	Macrofauna	Bulk	Staphylinidae: Aleocharinae	-0.693077322	6.966611111	0.02676388	-1.18327452	-0.585055556	0.329277778
Staphylinidae	Aleocharinae	Old fallow	Taraxacum officinale	O2	9	-28.309	3.751	-28.9161972	-27.7061588	0.754666667	-0.159666667	-27.73292268	0.425388889	Predators/omnivores	Macrofauna	Bulk	Staphylinidae: Aleocharinae	-0.576077322	3.325611111	0.02676388	-1.18327452	-0.585055556	0.329277778
Staphylinidae	Aleocharinae	Old fallow	Taraxacum officinale	O3	15	-27.17	9.086	-28.73828957	-27.99634146	0.073	-0.397	-28.18318889	-0.229888889	Predators/omnivores	Macrofauna	Bulk	Staphylinidae: Aleocharinae	1.013188893	9.315888889	0.18684743	-0.55510068	-0.167111111	0.302888889
Staphylinidae	Aleocharinae	Old fallow	Bromus sterilis	O2	10	-29.01	7.481	-26.55009237	-28.80392216	1.308	-0.951666667	-27.73292268	0.425388889	Predators/omnivores	Macrofauna	Bulk	Staphylinidae: Aleocharinae	-1.277077322	7.055611111	-1.07099948	1.18283031	-1.377055556	0.882611111
Staphylinidae	Aleocharinae	Old fallow	Bromus sterilis	O2	11	-28.305	6.693	-26.55009237	-28.80392216	1.308	-0.951666667	-27.73292268	0.425388889	Predators/omnivores	Macrofauna	Bulk	Staphylinidae: Aleocharinae	-0.572077322	6.267611111	-1.07099948	1.18283031	-1.377055556	0.882611111
Staphylinidae	Aleocharinae	Old fallow	Bromus sterilis	O2	12	-28.134	7.97	-26.55009237	-28.80392216	1.308	-0.951666667	-27.73292268	0.425388889	Predators/omnivores	Macrofauna	Bulk	Staphylinidae: Aleocharinae	-0.401077322	7.544611111	-1.07099948	1.18283031	-1.377055556	0.882611111
Staphylinidae	Aleocharinae	Old fallow	Bromus sterilis	O3	16	-26.995	6.441	-27.58888635	-29.46457914	0.233	-0.849	-28.18318889	-0.229888889	Predators/omnivores	Macrofauna	Bulk	Staphylinidae: Aleocharinae	1.188188893	6.670888889	-1.28139025	0.59430254	-0.619111111	0.462888889
Staphylinidae	Aleocharinae	Young fallow	Medicago sativa	Y1	1	-28.07	7.864	-28.19090711	-29.46757758	0.511666667	-0.013666667	-28.57726207	0.631055556	Predators/omnivores	Macrofauna	Bulk	Staphylinidae: Aleocharinae	0.507262066	7.232944444	-0.89031551	0.38635496	-0.644722223	-0.119388889
Staphylinidae	Aleocharinae	Young fallow	Medicago sativa	Y2	7	-27.375	6.5	-26.32687494	-26.36418889	-0.034333333	-0.491	-27.18876077	-0.435	Predators/omnivores	Macrofauna	Bulk	Staphylinidae: Aleocharinae	-0.186239232	6.935	0.82457188	0.86188583	-0.056	0.400666667
Staphylinidae	Aleocharinae	Young fallow	Taraxacum officinale	Y1	2	-27.741	7.386	-29.51988376	-29.01847743	1.576	-0.282333333	-28.57726207	0.631055556	Predators/omnivores	Macrofauna	Bulk	Staphylinidae: Aleocharinae	0.836262066	6.754944444	-0.44121536	-0.94262169	-0.913388889	0.944944444
Staphylinidae	Aleocharinae	Young fallow	Taraxacum officinale	Y1	3	-28.15	6.435	-29.51988376	-29.01847743	1.576	-0.282333333	-28.57726207	0.631055556	Predators/omnivores	Macrofauna	Bulk	Staphylinidae: Aleocharinae	0.427262066	5.803944444	-0.44121536	-0.94262169	-0.913388889	0.944944444
Staphylinidae	Aleocharinae	Young fallow	Taraxacum officinale	Y2	8	-23.22	4.292	-28.72296419	-28.06363985	-0.161666667	-0.840333333	-27.18876077	-0.435	Predators/omnivores	Macrofauna	Bulk	Staphylinidae: Aleocharinae	3.968760768	4.727	-0.87487908	-1.53420342	-0.405333333	0.273333333
Staphylinidae	Aleocharinae	Young fallow	Bromus sterilis	Y1	4	-29.053	9.313	-27.19009341	-28.07663311	1.998	-0.003333333	-28.57726207	0.631055556	Predators/omnivores	Macrofauna	Bulk	Staphylinidae: Aleocharinae	-0.475737934	8.681944444	0.50062896	1.38716866	-0.634388889	1.366944444
Staphylinidae	Aleocharinae	Young fallow	Bromus sterilis	Y1	5	-28.673	8.031	-27.19009341	-28.07663311	1.998	-0.003333333	-28.57726207	0.631055556	Predators/omnivores	Macrofauna	Bulk	Staphylinidae: Aleocharinae	-0.095737934	7.399944444	0.50062896	1.38716866	-0.634388889	1.366944444
Staphylinidae	Aleocharinae	Young fallow	Bromus sterilis	Y1	6	-28.975	9.352	-27.19009341	-28.07663311	1.998	-0.003333333	-28.57726207	0.631055556	Predators/omnivores	Macrofauna	Bulk	Staphylinidae: Aleocharinae	-0.397737934	8.720944444	0.50062896	1.38716866	-0.634388889	1.366944444
Staphylinidae	Aleocharinae	Young fallow	Bromus sterilis	Y2	9	-28.293	6.68	-24.50981837	-29.14507836	-0.018	-1.064666667	-27.18876077	-0.435	Predators/omnivores	Macrofauna	Bulk	Staphylinidae: Aleocharinae	-1.104239232	7.115	-1.95631759	2.6789424	-0.629666667	0.417
Staphylinidae	Aleocharinae	Young fallow	Bromus sterilis	Y3	10	-25.216	9.824	-25.707863	-29.34930565	-1.030666667	-2.008	-27.86524287	-1.300722222	Predators/omnivores	Macrofauna	Bulk	Staphylinidae: Aleocharinae	2.649242866	11.12472222	-1.48406278	2.15737987	-0.707277778	0.270055555
Staphylinidae	Aleocharinae	Young fallow	Bromus sterilis	Y3	11	-27.357	7.29	-25.707863	-29.34930565	-1.030666667	-2.008	-27.86524287	-1.300722222	Predators/omnivores	Macrofauna	Bulk	Staphylinidae: Aleocharinae	0.508242866	8.590722222	-1.48406278	2.15737987	-0.707277778	0.270055555
Staphylinidae	Philonthus	Old fallow	Medicago sativa	O1	1	-27.414	5.701	-27.33035392	-28.45543643	-0.087666667	-0.908333333	-28.27247587	-0.125555556	Predators/omnivores	Macrofauna	Bulk	Staphylinidae: Philonthus	0.858475869	5.826555556	-0.18296056	0.94212195	-0.782777777	0.037888889
Staphylinidae	Philonthus	Old fallow	Medicago sativa	O3	3	-25.531	8.293	-27.20541879	-28.10561806	-0.061	-0.378333333	-28.18318889	-0.229888889	Predators/omnivores	Macrofauna	Bulk	Staphylinidae: Philonthus	2.652188893	8.522888889	0.07757083	0.9777701	-0.148444444	0.168888889
Staphylinidae	Philonthus	Old fallow	Taraxacum officinale	O1	2	-28.189	4.222	-28.98949248	-27.9203809	0.344	-0.297	-28.27247587	-0.125555556	Predators/omnivores	Macrofauna	Bulk	Staphylinidae: Philonthus	0.083475869	4.347555556	0.35209497	-0.71701661	-0.171444444	0.469555556
Staphylinidae	Philonthus	Old fallow	Taraxacum officinale	O3	4	-27.939	7.027	-28.73828957	-27.99634146	0.073	-0.397	-28.18318889	-0.229888889	Predators/omnivores	Macrofauna	Bulk	Staphylinidae: Philonthus	0.244188893	7.256888889	0.18684743	-0.55510068	-0.167111111	0.302888889
Staphylinidae	Philonthus	Old fallow	Taraxacum officinale	O3	5	-28.391	15.882	-28.73828957	-27.99634146	0.073	-0.397	-28.18318889	-0.229888889	Predators/omnivores	Macrofauna	Bulk	Staphylinidae: Philonthus	-0.207811107	16.11188889	0.18684743	-0.55510068	-0.167111111	0.302888889
Staphylinidae	Philonthus	Young fallow	Medicago sativa	Y1	1	-28.052	7.807	-28.19090711	-29.46757758	0.511666667	-0.013666667	-28.57726207	0.631055556	Predators/omnivores	Macrofauna	Bulk	Staphylinidae: Philonthus	0.525262066	7.175944444	-0.89031551	0.38635496	-0.644722223	-0.119388889
Staphylinidae	Philonthus	Young fallow	Medicago sativa	Y1	2	-28.149	5.335	-28.19090711	-29.46757758	0.511666667	-0.013666667	-28.57726207	0.631055556	Predators/omnivores	Macrofauna	Bulk	Staphylinidae: Philonthus	0.428262066	4.703944444	-0.89031551	0.38635496	-0.644722223	-0.119388889
Staphylinidae	Philonthus	Young fallow	Medicago sativa	Y2	3	-24.325	3.956	-26.32687494	-26.36418889	-0.034333333	-0.491	-27.18876077	-0.435	Predators/omnivores	Macrofauna	Bulk	Staphylinidae: Philonthus	2.863760768	4.391	0.82457188	0.86188583	-0.056	0.400666667
Staphylinidae	Philonthus	Young fallow	Taraxacum officinale	Y2	4	-27.332	6.869	-28.72296419	-28.06363985	-0.161666667	-0.840333333	-27.18876077	-0.435	Predators/omnivores	Macrofauna	Bulk	Staphylinidae: Philonthus	-0.143239232	7.304	-0.87487908	-1.53420342	-0.405333333	0.273333333
Staphylinidae	Philonthus	Young fallow	Taraxacum officinale	Y3	5	-27.404	4.381	-29.35363674	-28.25054281	-1.172333333	-2.191333333	-27.86524287	-1.300722222	Predators/omnivores	Macrofauna	Bulk	Staphylinidae: Philonthus	0.461242866	5.681722222	-0.38529994	-1.48839387	-0.890611111	0.128388889
Staphylinidae	Philonthus	Young fallow	Bromus sterilis	Y3	6	-27.465	6.625	-25.707863	-29.34930565	-1.030666667	-2.008	-27.86524287	-1.300722222	Predators/omnivores	Macrofauna	Bulk	Staphylinidae: Philonthus	0.400242866	7.925722222	-1.48406278	2.15737987	-0.707277778	0.270055555
Staphylinidae	Philonthus	Young fallow	Bromus sterilis	Y3	7	-26.889	7.387	-25.707863	-29.34930565	-1.030666667	-2.008	-27.86524287	-1.300722222	Predators/omnivores	Macrofauna	Bulk	Staphylinidae: Philonthus	0.976242866	8.687722222	-1.48406278	2.15737987	-0.707277778	0.270055555
Staphylinidae	Xantholinus	Old fallow	Taraxacum officinale	O2	1	-29.535	8.414	-28.9161972	-27.7061588	0.754666667	-0.159666667	-27.73292268	0.425388889	Predators/omnivores	Macrofauna	Bulk	Staphylinidae: Xantholinus	-1.802077322	7.988611111	0.02676388	-1.18327452	-0.585055556	0.329277778
Staphylinidae	Xantholinus	Young fallow	Medicago sativa	Y1	1	-27.514	7.612	-28.19090711	-29.46757758	0.511666667	-0.013666667	-28.57726207	0.631055556	Predators/omnivores	Macrofauna	Bulk	Staphylinidae: Xantholinus	1.063262066	6.980944444	-0.89031551	0.38635496	-0.644722223	-0.119388889
Staphylinidae	Xantholinus	Young fallow	Taraxacum officinale	Y1	2	-26.514	17.439	-29.51988376	-29.01847743	1.576	-0.282333333	-28.57726207	0.631055556	Predators/omnivores	Macrofauna	Bulk	Staphylinidae: Xantholinus	2.063262066	16.80794444	-0.44121536	-0.94262169	-0.913388889	0.944944444
Staphylinidae	Xantholinus	Young fallow	Taraxacum officinale	Y2	4	-26.112	5.828	-28.72296419	-28.06363985	-0.161666667	-0.840333333	-27.18876077	-0.435	Predators/omnivores	Macrofauna	Bulk	Staphylinidae: Xantholinus	1.076760768	6.263	-0.87487908	-1.53420342	-0.405333333	0.273333333
Staphylinidae	Xantholinus	Young fallow	Bromus sterilis	Y1	3	-27.658	8.317	-27.19009341	-28.07663311	1.998	-0.003333333	-28.57726207	0.631055556	Predators/omnivores	Macrofauna	Bulk	Staphylinidae: Xantholinus	0.919262066	7.685944444	0.50062896	1.38716866	-0.634388889	1.366944444
Staphylinidae	Xantholinus	Young fallow	Bromus sterilis	Y3	5	-28.236	5.662	-25.707863	-29.34930565	-1.030666667	-2.008	-27.86524287	-1.300722222	Predators/omnivores	Macrofauna	Bulk	Staphylinidae: Xantholinus	-0.370757134	6.962722222	-1.48406278	2.15737987	-0.707277778	0.270055555
Staphylinidae	Xantholinus	Young fallow	Bromus sterilis	Y3	6	-27.648	8.69	-25.707863	-29.34930565	-1.030666667	-2.008	-27.86524287	-1.300722222	Predators/omnivores	Macrofauna	Bulk	Staphylinidae: Xantholinus	0.217242866	9.990722222	-1.48406278	2.15737987	-0.707277778	0.270055555
