# Supplementary material for: Trophic level and basal resource use of soil animals are hardly affected by local plant associations in abandoned arable land
Source: Ecol Evol. 2020 Jul 7;10(15):8279–88. doi: 10.1002/ece3.6535 (PMC7417231; doi:10.1002/ece3.6535)
Supplement: Supplementary file 2 — Supplementary Material [file ECE3-10-8279-s002.csv]

Fallow_age	Art	Site	min_d15N	min_d13C	max_d15N	max_d13C	range_d15N	range_d13C	IPos_d15N	IPos_d13C	IRic	IDiv	IDis	IEve	IUni
Old fallow	Bromus sterilis	O2	0.223991665	0.157376211	0.471910618	0.436856883	0.247918953	0.279480672	0.358383203	0.297165356	0.034176	0.699112	0.630222525	0.79086	0.616865301
Old fallow	Bromus sterilis	O3	0.092843273	0.209888207	0.455667199	0.418335428	0.362823925	0.208447221	0.329319493	0.30135096	0.047602	0.730324	0.535475266	0.78466	0.532675801
Young fallow	Bromus sterilis	Y1	0.194626831	0.199059739	0.467923314	0.867093059	0.273296483	0.66803332	0.356539681	0.395786685	0.096351	0.692887	0.356036332	0.692439	0.331920585
Young fallow	Bromus sterilis	Y2	0.156003281	0	0.412000678	1	0.255997397	1	0.331058401	0.504783288	0.136945	0.81302	0.77284141	0.649427	0.460946488
Young fallow	Bromus sterilis	Y3	0.278751337	0.223104461	0.566989828	0.384711255	0.288238491	0.161606794	0.40321961	0.29472362	0.027923	0.795741	0.61172549	0.740445	0.556532251
Old fallow	Medicago sativa	O1	0.111803736	0.282381404	0.355403109	0.438375156	0.243599373	0.155993752	0.256876975	0.357984602	0.022057	0.704634	0.487411572	0.725756	0.558904863
Old fallow	Medicago sativa	O2	0.218810247	0.172572098	0.420947885	0.42351574	0.202137638	0.250943642	0.321440068	0.298645898	0.022171	0.7698	0.746887558	0.724485	0.574805804
Old fallow	Medicago sativa	O3	0.152549002	0.197328009	0.640516134	0.489499036	0.487967132	0.292171027	0.366367547	0.30433577	0.064969	0.759446	0.489378892	0.69324	0.486752848
Young fallow	Medicago sativa	Y1	0.242567935	0.277137963	0.515106415	0.48999427	0.27253848	0.212856306	0.361483946	0.362993098	0.033255	0.744496	0.617531533	0.840643	0.637210917
Young fallow	Medicago sativa	Y2	0.120927464	0.212417025	0.409923957	0.721170116	0.288996494	0.508753091	0.295855607	0.417940351	0.074546	0.655841	0.492629706	0.803511	0.588299822
Old fallow	Taraxacum officinale	O1	0.11996525	0.123459108	0.479383352	0.360963989	0.359418103	0.237504881	0.285351416	0.280158558	0.028636	0.678502	0.392828816	0.640285	0.419061872
Old fallow	Taraxacum officinale	O2	0.221063489	0.054681951	0.450541159	0.42611889	0.22947767	0.371436939	0.339377251	0.271742809	0.041511	0.656542	0.48888395	0.767205	0.562586418
Old fallow	Taraxacum officinale	O3	0.107421855	0.232372913	0.680794138	0.457089821	0.573372283	0.224716907	0.399377676	0.330014274	0.05902	0.680236	0.537021577	0.692004	0.380732061
Young fallow	Taraxacum officinale	Y1	0.059369992	0.290169982	1	0.50658935	0.940630008	0.216419367	0.36662917	0.392371271	0.118014	0.616068	0.302431012	0.670976	0.250629576
Young fallow	Taraxacum officinale	Y2	0	0.216614604	0.439413396	0.848594299	0.439413396	0.631979695	0.307854604	0.563981704	0.137324	0.730573	0.671031863	0.715947	0.428806733
Old fallow	Bromus sterilis	O1	0.062336242	0.089341576	0.403406515	0.362233024	0.341070273	0.272891449	0.286692199	0.229704227	0.039618	0.757781	0.610021741	0.584212	0.464088414
Young fallow	Medicago sativa	Y3	0.160907804	0.273768264	0.46578083	0.3538802	0.304873026	0.080111935	0.331889435	0.327108431	0.009243	0.620384	0.554153639	0.652223	0.531193753
Young fallow	Taraxacum officinale	Y3	0.285916024	0.275623008	0.360958338	0.41609548	0.075042313	0.140472472	0.317962425	0.32261393	0.005167	0.766973	0.622025054	0.651282	0.496889984
